# Supplementary material for: Transcriptome Changes of Mycobacterium marinum in the Process of Resuscitation From Hypoxia-Induced Dormancy
Source: Front Genet. 2020 Feb 7;10:1359. doi: 10.3389/fgene.2019.01359 (PMC7025489; doi:10.3389/fgene.2019.01359)
Supplement: Supplementary Table 1 — Detailed information on the differentially expressed gene list at different time periods. [file Table_1.xlsx]

## Sheet: 0.5 vs 0
gene_id	gene_name	FC	p.value	TF
MMAR_0144	Rv2742c	0.460141	0.0151	NA
MMAR_0180	mce4D	2.4151	0.006028	NA
MMAR_0308	SPO_2707	0.438606	0.019761	NA
MMAR_0346	cyp138	0.430077	0.040738	NA
MMAR_0507	-	3.22892	0.03857	NA
MMAR_0523	PSPTO_5380	2.50579	0.047891	NA
MMAR_0524	Rv0264c	2.51452	0.007124	NA
MMAR_0543	eccC3	2.40304	0.007539	NA
MMAR_0545	ppe4	6.16625	0.0076	NA
MMAR_0546	esxG	9.85989	0.010939	NA
MMAR_0547	esxR	8.9875	0.027996	NA
MMAR_0548	espG3	8.64262	0.005259	NA
MMAR_0550	mycP3	10.2855	0.019741	NA
MMAR_0551	eccE3	9.75922	0.001366	NA
MMAR_0616	iniC	2.25368	0.007608	NA
MMAR_0659	GSU_0203	0.242517	0.008704	NA
MMAR_0677	PA0397	0.454965	0.009051	NA
MMAR_0693	BA_1564	2.42796	0.001851	NA
MMAR_0750	nimT	0.471215	0.043214	NA
MMAR_0852	SCO5223	3.38414	0.049798	NA
MMAR_0853	Rv0516c	2.82207	0.038058	NA
MMAR_0886	Rv0540	2.35407	0.000536	NA
MMAR_0905	MCA2756	0.495317	0.026147	NA
MMAR_0906	AO090102000296	0.444101	0.037148	NA
MMAR_0921	SPO_1496	0.260358	0.027571	NA
MMAR_0922	SPO_1495	0.230435	0.001875	NA
MMAR_0923	Rv0328	0.234763	0.016719	Transcriptional regulator
MMAR_0933	-	3.38551	0.045657	NA
MMAR_1095	ppe51	2.56507	0.008649	NA
MMAR_1271	ctpC	0.454433	0.023393	NA
MMAR_1394	Rv3167c	0.442743	0.048694	Transcriptional regulatory protein(probablyTetR-family)
MMAR_1554	MT3180	0.43529	0.020456	NA
MMAR_1653	Rv0081	0.4973	0.016666	Transcriptional regulatory
				protein
MMAR_1654	DET_1570	0.498014	0.02242	NA
MMAR_1655	GSU_0734	0.492111	0.019647	NA
MMAR_1672	tspo	2.19175	0.027812	NA
MMAR_1686	MCA0059	2.26331	0.043981	NA
MMAR_1687	Rv3026c	3.09849	0.015946	NA
MMAR_1727	leuD	2.35005	0.002171	NA
MMAR_1767	mas-2	2.14509	0.018829	NA
MMAR_1768	papA5	2.93798	0.01901	NA
MMAR_1770	drrB	3.51602	0.02519	NA
MMAR_1771	drrA	3.47509	0.000324	NA
MMAR_1772	ppsE	5.0664	0.000732	NA
MMAR_1773	ppsD	6.41195	0.007737	NA
MMAR_1774	ppsC	3.91869	0.008456	NA
MMAR_1775	ppsB	2.19908	0.006072	NA
MMAR_1810	SPO_0796	0.312907	0.024968	NA
MMAR_1840	Rv2864c	0.392728	0.012303	NA
MMAR_1908	ATC1	2.27014	0.020928	NA
MMAR_1928	ald	0.405691	0.040074	NA
MMAR_2033	PE_PGRS33	2.57224	0.019532	NA
MMAR_2100	Col4a1	3.20728	0.042742	NA
MMAR_2272	PE_PGRS27	3.02711	0.020417	NA
MMAR_2467	argR	4.01007	0.035294	NA
MMAR_2469	argH	2.68985	0.036023	NA
MMAR_2472	pks7	2.95362	0.003902	NA
MMAR_2473	pks6	4.5475	0.029192	NA
MMAR_2603	SPO_2906	2.71285	0.0409	NA
MMAR_2620	hrp1	0.466963	0.041455	NA
MMAR_2634	Rv1760	0.339923	0.000312	NA
MMAR_2665	eccC5	2.07065	0.014579	NA
MMAR_2953	MT2601	2.1655	0.012635	NA
MMAR_3024	Rv2047c	4.01574	0.025936	NA
MMAR_3048	mmpL4	0.373795	0.042424	NA
MMAR_3218	idispecies:83333	2.25014	0.031891	NA
MMAR_3221	nphT7	2.33869	0.005818	NA
MMAR_3396	Rv0523c	0.496334	0.034176	NA
MMAR_3474	CBO2585	0.301759	0.002069	NA
MMAR_3476	Rv2004c	0.484953	0.04402	NA
MMAR_3488	BA_4915	0.333634	0.018241	NA
MMAR_3489	GSU_2443	0.270723	0.026759	NA
MMAR_3490	GSU_2436	0.314469	0.003497	NA
MMAR_3491	mtE2-3	0.334626	0.030009	NA
MMAR_3497	hydA	0.392439	0.003532	NA
MMAR_3499	CHY_0934	0.459837	0.003025	NA
MMAR_3500	CHY_0933	0.434814	0.010016	NA
MMAR_3558	LH57_18195	0.13604	0.040518	NA
MMAR_3562	Rv1871c	0.358039	0.028725	NA
MMAR_3566	plcB	0.450345	9.33e-05	NA
MMAR_3578	ppe12	3.08892	0.002652	NA
MMAR_3579	esxK	2.09846	0.027728	NA
MMAR_3580	esxN	2.75104	0.034365	NA
MMAR_3621	rocE	0.476576	0.011967	NA
MMAR_3640	Rv1318c	2.01557	0.004014	NA
MMAR_3689	mbtB	12.8253	0.025225	NA
MMAR_3690	mbtF	7.84392	0.020873	NA
MMAR_3691	PSPPH_1911	2.41081	0.024205	NA
MMAR_3693	mbtB	2.78662	0.026967	NA
MMAR_3694	mbtC	3.57251	0.011847	NA
MMAR_3695	mbtD	5.81555	0.028035	NA
MMAR_3744	mmpL4	0.404381	0.030871	NA
MMAR_3761	cyp124	0.457425	0.01094	NA
MMAR_3796	pks15/1	2.08502	0.018646	NA
MMAR_3798	pikAI	2.01705	0.015485	NA
MMAR_4034	PA1631	0.360635	0.002743	NA
MMAR_4036	irtB	2.85336	0.042498	NA
MMAR_4110	BA_4599	0.472105	0.018852	NA
MMAR_4219	Rv1219c	0.329013	0.01274	Transcriptional regulator
MMAR_4220	Rv1218c	0.393109	0.0007	NA
MMAR_4221	-	0.462414	0.011549	NA
MMAR_4257	narK3	4.55154	0.023379	NA
MMAR_4341	Rv1118c	0.155686	0.048272	NA
MMAR_4350	espH	2.27632	0.048552	NA
MMAR_4372	phoH2	0.387621	0.04632	NA
MMAR_4476	pks16	0.367025	0.026495	NA
MMAR_4608	-	2.30097	0.026175	NA
MMAR_4716	-	5.4333	0.028057	NA
MMAR_4722	plcD	0.325368	0.01593	NA
MMAR_4723	Rv1269c	0.489006	0.007586	NA
MMAR_4729	DET_0146	0.455555	0.040402	NA
MMAR_4792	fadE18	0.355938	0.020082	NA
MMAR_4807	crtB	2.71123	0.021235	NA
MMAR_4852	kmtR	0.221498	0.02223	ArsR-family transcriptional
				regulator
MMAR_4874	csoR	0.279451	0.000512	NA
MMAR_4876	ctpV	0.37146	0.00749	NA
MMAR_4999	Col4a1	2.03258	0.025713	NA
MMAR_5047	ppe12	0.421333	0.036085	NA
MMAR_5066	hmp	0.383448	0.003723	NA
MMAR_5099	PE_PGRS33	2.60445	0.003909	NA
MMAR_5117	ppe51	4.58815	0.00768	NA
MMAR_5118	lipX	4.04113	0.004271	NA
MMAR_5121	ppe51	7.8662	0.001437	NA
MMAR_5122	lipX	6.64106	0.017642	NA
MMAR_5170	whiB4	0.480834	0.007215	Transcriptional regulatory
				Whib-likeWhiB4
MMAR_5196	fdnH	0.47573	0.028621	NA
MMAR_5272	acrA1	0.431686	0.029191	NA
MMAR_5279	PP_2805	0.367067	0.008653	NA
MMAR_5307	PE_PGRS27	2.27917	0.04401	NA
MMAR_5361	fadE35	0.362753	0.039331	NA
MMAR_5404	ethA	0.247659	0.001198	NA
MMAR_5405	ethR	0.381879	0.037608	Transcriptional regulatory
				repressor protein
				(TetR-family)EthR
MMAR_5449	esxB	2.5808	0.033669	NA
MMAR_5450	esxA	2.40824	0.015445	NA
MMAR_5486	HNE_0989	0.30896	0.008457	NA
MMAR_5563	-	0.452753	0.049879	NA

## Sheet: 4 vs 0.5
gene_id	gene_name	Foldchange	pvalue	TF
MMAR_0111	P77909	2.04818	0.009167	NA
MMAR_0128	antC	2.10929	0.03224	NA
MMAR_0335	Rv3230c	0.158089	0.030425	NA
MMAR_0443	MT0213	0.483597	0.002073	NA
MMAR_0465	HNE_1182	2.1201	0.023765	NA
MMAR_0471	PFL_4252	0.383882	0.047647	NA
MMAR_0519	che1	0.375471	0.00855	NA
MMAR_0602	Rv1887	0.325325	0.015394	NA
MMAR_0603	udgA	0.382791	0.000381	NA
MMAR_0615	iniA	0.408116	0.028496	NA
MMAR_0705	mmpS1	2.2088	0.015629	NA
MMAR_0937	BA_2072	2.0311	0.026016	NA
MMAR_1129	ppe12	2.13934	0.020858	NA
MMAR_1293	CBU_1881	0.346086	0.031129	NA
MMAR_1314	Rv3230c	0.480723	0.04477	NA
MMAR_1315	desA3	0.43607	0.00249	NA
MMAR_1475	nuoI	2.08959	0.009161	NA
MMAR_1483	GSU_0338	2.25214	0.008063	NA
MMAR_1489	HNE_1990	3.26068	0.033147	NA
MMAR_1497	PE2	2.28553	0.011035	NA
MMAR_1606	BA_1091	2.06844	0.029609	NA
MMAR_1653	Rv0081	2.51148	0.047907	Transcriptional regulatory protein
MMAR_1655	GSU_0734	2.10035	0.023791	NA
MMAR_2003	sigB	0.417897	0.038555	RNA polymerase sigma factor SigB
MMAR_2009	MT2777.1	0.390281	0.007001	NA
MMAR_2068	Rv1738	2.03331	0.007201	NA
MMAR_2188	lprF	2.12203	0.031286	NA
MMAR_2189	Rv1371	2.09198	0.045669	NA
MMAR_2257	Rv2006	3.24195	0.041722	NA
MMAR_2275	ctpD	2.32998	0.015177	NA
MMAR_2521	-	0.463823	0.036915	NA
MMAR_2576	pknK	2.68365	0.046497	serine/threonine-protein kinase transcriptional regulatory protein PknK
MMAR_2620	hrp1	3.00137	0.014529	NA
MMAR_2649	Rv2484c	2.37093	0.040329	NA
MMAR_2809	-	2.49123	0.043114	NA
MMAR_2914	katG	2.55856	0.020552	catalase-peroxidase-peroxynitritaseT KatG
MMAR_3299	panB	0.480011	0.002272	NA
MMAR_3384	An14g03340	2.12567	0.017969	NA
MMAR_3398	pknD	2.14996	0.043879	Trans membrane serine/threonine-protein kinase D
MMAR_3403	tgs4	3.19131	0.029162	NA
MMAR_3474	CBO2585	4.06153	0.006683	NA
MMAR_3488	BA_4915	2.84195	0.039725	NA
MMAR_3515	glgX	2.02378	0.033623	NA
MMAR_3570	wag22	2.11907	0.035057	NA
MMAR_3640	Rv1318c	0.497861	0.008838	NA
MMAR_3688	mtb12	0.417351	0.004696	NA
MMAR_3776	rpfE	0.28086	0.021578	NA
MMAR_3832	erg3	2.27897	0.01802	NA
MMAR_3865	mce2B	2.42723	0.005337	NA
MMAR_3866	mce1C	2.18753	0.002134	NA
MMAR_3868	lprK	2.12331	0.004571	NA
MMAR_3870	Rv2390c	2.30442	0.015918	NA
MMAR_3890	-	2.49181	0.0386	NA
MMAR_3894	-	7.87937	0.034471	NA
MMAR_3902	-	3.57018	0.009393	NA
MMAR_3984	PE2	2.05572	0.008341	NA
MMAR_4052	mce3B	2.16757	0.030865	NA
MMAR_4053	MT3601	2.24176	0.001633	NA
MMAR_4054	mce3D	2.32196	0.049704	NA
MMAR_4055	lprK	2.54474	0.016254	NA
MMAR_4056	mce1F	2.48805	0.041728	NA
MMAR_4110	BA_4599	2.45129	0.031993	NA
MMAR_4121	Rv1804c	2.13356	0.04493	NA
MMAR_4161	fadE3	0.308935	0.009214	NA
MMAR_4219	Rv1219c	2.24652	0.025744	Transcriptional regulator
MMAR_4261	BA_1898	2.3587	0.029796	NA
MMAR_4361	MT0213	0.363459	0.00237	NA
MMAR_4688	GSU_1103	2.14175	0.007987	NA
MMAR_4706	MT3599	2.54587	0.036572	NA
MMAR_4707	MT0622	2.90708	0.033538	NA
MMAR_4708	MT3601	2.57995	0.014846	NA
MMAR_4709	mce3B	2.58937	0.04503	NA
MMAR_4710	MT3603	3.02304	0.001917	NA
MMAR_4716	-	3.09523	0.019013	NA
MMAR_4734	SCO2573	2.04197	0.028834	NA
MMAR_4774	bll7033	2.12694	0.008388	NA
MMAR_4802	Rv1987	2.139	0.000482	NA
MMAR_4899	ppe2	0.387536	0.016354	NA
MMAR_4903	DR_0512	0.350252	0.004798	NA
MMAR_4937	MT0785	2.10272	1.02e-05	NA
MMAR_4983	MT3599	2.06825	0.033741	NA
MMAR_4984	mce4D	2.05078	0.002156	NA
MMAR_5121	ppe51	0.410915	0.02354	NA
MMAR_5122	lipX	0.397972	0.003096	NA
MMAR_5558	-	2.21772	0.027556	NA

## Sheet: 12 vs 4
gene_id	gene_name	Foldchange	pvalue	TF
MMAR_0111	P77909	2.04818	0.009167	NA
MMAR_0128	antC	2.10929	0.03224	NA
MMAR_0335	Rv3230c	0.158089	0.030425	NA
MMAR_0443	MT0213	0.483597	0.002073	NA
MMAR_0465	HNE_1182	2.1201	0.023765	NA
MMAR_0471	PFL_4252	0.383882	0.047647	NA
MMAR_0519	che1	0.375471	0.00855	NA
MMAR_0602	Rv1887	0.325325	0.015394	NA
MMAR_0603	udgA	0.382791	0.000381	NA
MMAR_0615	iniA	0.408116	0.028496	NA
MMAR_0705	mmpS1	2.2088	0.015629	NA
MMAR_0937	BA_2072	2.0311	0.026016	NA
MMAR_1129	ppe12	2.13934	0.020858	NA
MMAR_1293	CBU_1881	0.346086	0.031129	NA
MMAR_1314	Rv3230c	0.480723	0.04477	NA
MMAR_1315	desA3	0.43607	0.00249	NA
MMAR_1475	nuoI	2.08959	0.009161	NA
MMAR_1483	GSU_0338	2.25214	0.008063	NA
MMAR_1489	HNE_1990	3.26068	0.033147	NA
MMAR_1497	PE2	2.28553	0.011035	NA
MMAR_1606	BA_1091	2.06844	0.029609	NA
MMAR_1653	Rv0081	2.51148	0.047907	Transcriptional regulatory protein
MMAR_1655	GSU_0734	2.10035	0.023791	NA
MMAR_2003	sigB	0.417897	0.038555	RNA polymerase sigma factor SigB
MMAR_2009	MT2777.1	0.390281	0.007001	NA
MMAR_2068	Rv1738	2.03331	0.007201	NA
MMAR_2188	lprF	2.12203	0.031286	NA
MMAR_2189	Rv1371	2.09198	0.045669	NA
MMAR_2257	Rv2006	3.24195	0.041722	NA
MMAR_2275	ctpD	2.32998	0.015177	NA
MMAR_2521	-	0.463823	0.036915	NA
MMAR_2576	pknK	2.68365	0.046497	serine/threonine-protein kinase transcriptional regulatory protein PknK
MMAR_2620	hrp1	3.00137	0.014529	NA
MMAR_2649	Rv2484c	2.37093	0.040329	NA
MMAR_2809	-	2.49123	0.043114	NA
MMAR_2914	katG	2.55856	0.020552	catalase-peroxidase-peroxynitritaseT KatG
MMAR_3299	panB	0.480011	0.002272	NA
MMAR_3384	An14g03340	2.12567	0.017969	NA
MMAR_3398	pknD	2.14996	0.043879	Trans membrane serine/threonine-protein kinase D
MMAR_3403	tgs4	3.19131	0.029162	NA
MMAR_3474	CBO2585	4.06153	0.006683	NA
MMAR_3488	BA_4915	2.84195	0.039725	NA
MMAR_3515	glgX	2.02378	0.033623	NA
MMAR_3570	wag22	2.11907	0.035057	NA
MMAR_3640	Rv1318c	0.497861	0.008838	NA
MMAR_3688	mtb12	0.417351	0.004696	NA
MMAR_3776	rpfE	0.28086	0.021578	NA
MMAR_3832	erg3	2.27897	0.01802	NA
MMAR_3865	mce2B	2.42723	0.005337	NA
MMAR_3866	mce1C	2.18753	0.002134	NA
MMAR_3868	lprK	2.12331	0.004571	NA
MMAR_3870	Rv2390c	2.30442	0.015918	NA
MMAR_3890	-	2.49181	0.0386	NA
MMAR_3894	-	7.87937	0.034471	NA
MMAR_3902	-	3.57018	0.009393	NA
MMAR_3984	PE2	2.05572	0.008341	NA
MMAR_4052	mce3B	2.16757	0.030865	NA
MMAR_4053	MT3601	2.24176	0.001633	NA
MMAR_4054	mce3D	2.32196	0.049704	NA
MMAR_4055	lprK	2.54474	0.016254	NA
MMAR_4056	mce1F	2.48805	0.041728	NA
MMAR_4110	BA_4599	2.45129	0.031993	NA
MMAR_4121	Rv1804c	2.13356	0.04493	NA
MMAR_4161	fadE3	0.308935	0.009214	NA
MMAR_4219	Rv1219c	2.24652	0.025744	Transcriptional regulator
MMAR_4261	BA_1898	2.3587	0.029796	NA
MMAR_4361	MT0213	0.363459	0.00237	NA
MMAR_4688	GSU_1103	2.14175	0.007987	NA
MMAR_4706	MT3599	2.54587	0.036572	NA
MMAR_4707	MT0622	2.90708	0.033538	NA
MMAR_4708	MT3601	2.57995	0.014846	NA
MMAR_4709	mce3B	2.58937	0.04503	NA
MMAR_4710	MT3603	3.02304	0.001917	NA
MMAR_4716	-	3.09523	0.019013	NA
MMAR_4734	SCO2573	2.04197	0.028834	NA
MMAR_4774	bll7033	2.12694	0.008388	NA
MMAR_4802	Rv1987	2.139	0.000482	NA
MMAR_4899	ppe2	0.387536	0.016354	NA
MMAR_4903	DR_0512	0.350252	0.004798	NA
MMAR_4937	MT0785	2.10272	1.02e-05	NA
MMAR_4983	MT3599	2.06825	0.033741	NA
MMAR_4984	mce4D	2.05078	0.002156	NA
MMAR_5121	ppe51	0.410915	0.02354	NA
MMAR_5122	lipX	0.397972	0.003096	NA
MMAR_5558	-	2.21772	0.027556	NA

## Sheet: 24 vs 12
gene_id	gene_name	Foldchange	pvalue	TF
MMAR_0111	P77909	2.04818	0.009167	NA
MMAR_0128	antC	2.10929	0.03224	NA
MMAR_0335	Rv3230c	0.158089	0.030425	NA
MMAR_0443	MT0213	0.483597	0.002073	NA
MMAR_0465	HNE_1182	2.1201	0.023765	NA
MMAR_0471	PFL_4252	0.383882	0.047647	NA
MMAR_0519	che1	0.375471	0.00855	NA
MMAR_0602	Rv1887	0.325325	0.015394	NA
MMAR_0603	udgA	0.382791	0.000381	NA
MMAR_0615	iniA	0.408116	0.028496	NA
MMAR_0705	mmpS1	2.2088	0.015629	NA
MMAR_0937	BA_2072	2.0311	0.026016	NA
MMAR_1129	ppe12	2.13934	0.020858	NA
MMAR_1293	CBU_1881	0.346086	0.031129	NA
MMAR_1314	Rv3230c	0.480723	0.04477	NA
MMAR_1315	desA3	0.43607	0.00249	NA
MMAR_1475	nuoI	2.08959	0.009161	NA
MMAR_1483	GSU_0338	2.25214	0.008063	NA
MMAR_1489	HNE_1990	3.26068	0.033147	NA
MMAR_1497	PE2	2.28553	0.011035	NA
MMAR_1606	BA_1091	2.06844	0.029609	NA
MMAR_1653	Rv0081	2.51148	0.047907	Transcriptional regulatory protein
MMAR_1655	GSU_0734	2.10035	0.023791	NA
MMAR_2003	sigB	0.417897	0.038555	RNA polymerase sigma factor SigB
MMAR_2009	MT2777.1	0.390281	0.007001	NA
MMAR_2068	Rv1738	2.03331	0.007201	NA
MMAR_2188	lprF	2.12203	0.031286	NA
MMAR_2189	Rv1371	2.09198	0.045669	NA
MMAR_2257	Rv2006	3.24195	0.041722	NA
MMAR_2275	ctpD	2.32998	0.015177	NA
MMAR_2521	-	0.463823	0.036915	NA
MMAR_2576	pknK	2.68365	0.046497	serine/threonine-protein kinase transcriptional regulatory protein PknK
MMAR_2620	hrp1	3.00137	0.014529	NA
MMAR_2649	Rv2484c	2.37093	0.040329	NA
MMAR_2809	-	2.49123	0.043114	NA
MMAR_2914	katG	2.55856	0.020552	catalase-peroxidase-peroxynitritaseTKatG
MMAR_3299	panB	0.480011	0.002272	NA
MMAR_3384	An14g03340	2.12567	0.017969	NA
MMAR_3398	pknD	2.14996	0.043879	Trans membrane serine/threonine-protein kinaseD
MMAR_3403	tgs4	3.19131	0.029162	NA
MMAR_3474	CBO2585	4.06153	0.006683	NA
MMAR_3488	BA_4915	2.84195	0.039725	NA
MMAR_3515	glgX	2.02378	0.033623	NA
MMAR_3570	wag22	2.11907	0.035057	NA
MMAR_3640	Rv1318c	0.497861	0.008838	NA
MMAR_3688	mtb12	0.417351	0.004696	NA
MMAR_3776	rpfE	0.28086	0.021578	NA
MMAR_3832	erg3	2.27897	0.01802	NA
MMAR_3865	mce2B	2.42723	0.005337	NA
MMAR_3866	mce1C	2.18753	0.002134	NA
MMAR_3868	lprK	2.12331	0.004571	NA
MMAR_3870	Rv2390c	2.30442	0.015918	NA
MMAR_3890	-	2.49181	0.0386	NA
MMAR_3894	-	7.87937	0.034471	NA
MMAR_3902	-	3.57018	0.009393	NA
MMAR_3984	PE2	2.05572	0.008341	NA
MMAR_4052	mce3B	2.16757	0.030865	NA
MMAR_4053	MT3601	2.24176	0.001633	NA
MMAR_4054	mce3D	2.32196	0.049704	NA
MMAR_4055	lprK	2.54474	0.016254	NA
MMAR_4056	mce1F	2.48805	0.041728	NA
MMAR_4110	BA_4599	2.45129	0.031993	NA
MMAR_4121	Rv1804c	2.13356	0.04493	NA
MMAR_4161	fadE3	0.308935	0.009214	NA
MMAR_4219	Rv1219c	2.24652	0.025744	Transcriptional regulator
MMAR_4261	BA_1898	2.3587	0.029796	NA
MMAR_4361	MT0213	0.363459	0.00237	NA
MMAR_4688	GSU_1103	2.14175	0.007987	NA
MMAR_4706	MT3599	2.54587	0.036572	NA
MMAR_4707	MT0622	2.90708	0.033538	NA
MMAR_4708	MT3601	2.57995	0.014846	NA
MMAR_4709	mce3B	2.58937	0.04503	NA
MMAR_4710	MT3603	3.02304	0.001917	NA
MMAR_4716	-	3.09523	0.019013	NA
MMAR_4734	SCO2573	2.04197	0.028834	NA
MMAR_4774	bll7033	2.12694	0.008388	NA
MMAR_4802	Rv1987	2.139	0.000482	NA
MMAR_4899	ppe2	0.387536	0.016354	NA
MMAR_4903	DR_0512	0.350252	0.004798	NA
MMAR_4937	MT0785	2.10272	1.02e-05	NA
MMAR_4983	MT3599	2.06825	0.033741	NA
MMAR_4984	mce4D	2.05078	0.002156	NA
MMAR_5121	ppe51	0.410915	0.02354	NA
MMAR_5122	lipX	0.397972	0.003096	NA
MMAR_5558	-	2.21772	0.027556	NA

## Sheet: 48 vs 24
gene_id	gene_name	Foldchange	pvalue	TF
MMAR_0031	SCO2297	0.490172	0.001084	NA
MMAR_0128	antC	2.09385	0.029739	NA
MMAR_0131	mmoX	3.45468	0.000693	NA
MMAR_0249	BA_4762	0.478175	0.011009	Transcriptional regulatory protein
				(possiblyTetR-family)
MMAR_0284	plcA	2.0913	0.020758	NA
MMAR_0295	Rv1543	0.480028	0.006075	NA
MMAR_0308	SPO_2707	2.29218	0.028134	NA
MMAR_0321	Rv0120c	2.89983	0.010479	NA
MMAR_0335	Rv3230c	0.459053	0.004745	NA
MMAR_0449	Rv0209	0.447223	0.035901	NA
MMAR_0487	DR_0930	2.32138	0.021556	NA
MMAR_0520	Rv0260c	0.333276	0.019922	Transcriptional regulatory protein
MMAR_0528	fadD2	2.0776	0.013652	NA
MMAR_0540	-	0.420981	0.025979	NA
MMAR_0576	blr6465	2.62235	0.008176	NA
MMAR_0596	SCO0581	0.454988	0.000262	NA
MMAR_0608	-	3.00969	0.037256	NA
MMAR_0656	SPO_1518	8.2673	0.048579	NA
MMAR_0780	Rv0458	2.28133	0.019906	NA
MMAR_0855	Rv0518	0.388165	0.039265	NA
MMAR_0970	Rv0637	0.471567	0.023862	NA
MMAR_1129	ppe12	2.04554	0.025104	NA
MMAR_1163	spoU	0.463592	0.015206	NA
MMAR_1216	sapM	2.00491	0.0154	NA
MMAR_1264	cph1	0.435962	0.023385	NA
MMAR_1473	nuoK	2.11976	0.001582	NA
MMAR_1477	nuoG	2.01601	0.047823	NA
MMAR_1479	nuoE	2.00197	0.011199	NA
MMAR_1489	HNE_1990	2.73926	0.018484	NA
MMAR_1555	HNE_2352	0.441616	0.003585	Transcriptional regulatory protein
MMAR_1556	Rv3094c	0.387672	0.01261	NA
MMAR_1558	PSPPH_1797	0.460447	0.010789	NA
MMAR_1568	dhrs-4species:6239	3.00556	0.007085	NA
MMAR_1601	P77909	2.29316	0.011996	NA
MMAR_1604	Rv1428c	2.19413	0.035078	NA
MMAR_1605	Rv1425	2.92218	0.004999	NA
MMAR_1606	BA_1091	2.17019	0.00571	NA
MMAR_1607	HNE_1108	2.35125	0.011153	NA
MMAR_1618	SPO_3671	2.79074	0.01135	NA
MMAR_1619	-	2.66466	0.006755	NA
MMAR_1630	Rv3060c	0.495787	0.016135	Transcriptional regulatory protein
MMAR_1634	cyp136	3.20832	0.015834	NA
MMAR_1769	drrC	0.48822	0.002883	NA
MMAR_1775	ppsB	0.4996	0.003058	NA
MMAR_1790	Rv2917	0.365614	0.024727	NA
MMAR_1864	MJ0253	2.42561	0.042925	NA
MMAR_1866	-	3.05407	0.024422	NA
MMAR_1869	CHY_1545	4.07516	0.00167	NA
MMAR_1870	DET_0111	3.12665	0.005417	NA
MMAR_1946	CPS_0670	0.360613	0.028337	NA
MMAR_2047	-	2.25151	0.005856	NA
MMAR_2070	Rv2629	2.42993	0.048564	NA
MMAR_2102	PE_PGRS33	0.407411	0.020585	NA
MMAR_2113	PE_PGRS27	2.23484	0.01895	NA
MMAR_2116	PE_PGRS27	0.284565	0.014317	NA
MMAR_2117	fadD9	0.476145	0.024693	NA
MMAR_2128	Rv0336	0.437919	0.012583	NA
MMAR_2151	Rv2576c	2.11212	0.014401	NA
MMAR_2188	lprF	3.23703	0.012918	NA
MMAR_2189	Rv1371	2.34918	0.003683	NA
MMAR_2190	pks18	2.3405	0.00446	NA
MMAR_2191	Rv1373	2.0848	0.001333	NA
MMAR_2261	Rv1456c	0.392418	0.01476	NA
MMAR_2445	Rv2744c	2.6386	0.019423	NA
MMAR_2459	MT3920	3.02895	0.013801	NA
MMAR_2460	MT3920	2.39984	0.005544	NA
MMAR_2474	pks11	0.466976	0.001363	NA
MMAR_2477	AO090102000032	0.409934	0.048037	NA
MMAR_2486	Rv1687c	2.53989	0.024168	NA
MMAR_2511	PFL_5543	5.1342	0.044128	NA
MMAR_2512	PFL_5544	4.10897	0.004463	NA
MMAR_2513	PFL_5545	2.60471	0.008857	NA
MMAR_2516	ppe29	2.42553	0.009074	NA
MMAR_2519	BA_2373	2.23993	0.006207	NA
MMAR_2551	PE_PGRS27	2.72226	0.001931	NA
MMAR_2591	ppe12	2.04936	0.006118	NA
MMAR_2605	SPO_1845	2.39225	0.007411	NA
MMAR_2649	Rv2484c	3.28887	0.033844	NA
MMAR_2651	Rv1776c	2.08762	0.000169	Transcriptional regulatory protein
MMAR_2669	ppe29	0.493877	0.021342	NA
MMAR_2683	ppe29	0.461561	0.005407	NA
MMAR_2783	cyp125	3.0133	0.007131	NA
MMAR_2804	-	3.28031	0.02096	NA
MMAR_2822	ppe24	2.42572	0.023399	NA
MMAR_2823	-	2.20942	0.019883	NA
MMAR_2838	-	3.19165	0.016432	NA
MMAR_2839	mpt63	4.5094	0.016255	NA
MMAR_2847	-	2.64793	0.024815	NA
MMAR_2858	-	2.22367	0.045216	NA
MMAR_2885	mce3D	2.50112	0.021992	NA
MMAR_2914	katG	2.32382	0.007317	catalase-peroxidase-peroxynitritaseT KatG
MMAR_2943	THAPSDRAFT_2481	2.45763	0.005591	NA
MMAR_2944	ppe2	0.362865	0.015443	NA
MMAR_3051	sigC	0.384146	0.021064	NA
MMAR_3111	SCO4780	2.3569	0.004536	NA
MMAR_3203	mraZ	0.480093	0.042425	NA
MMAR_3212	idsB	0.450682	0.00589	NA
MMAR_3278	-	2.00216	0.025942	NA
MMAR_3324	BA_3248	3.52776	0.018171	NA
MMAR_3346	Rv2253	4.11911	0.012191	NA
MMAR_3353	-	2.11933	0.039258	NA
MMAR_3366	-	2.2085	0.024719	NA
MMAR_3378	ppe46	0.24323	0.018983	NA
MMAR_3379	ppe46	0.45142	0.002961	NA
MMAR_3383	SPO_2692	2.2898	0.007522	NA
MMAR_3384	An14g03340	3.15822	0.042892	NA
MMAR_3385	AFUA_2G01690	3.14336	0.012061	NA
MMAR_3403	tgs4	2.30355	0.019831	NA
MMAR_3417	cysH	0.386574	0.021169	NA
MMAR_3418	che1	0.347131	0.028907	NA
MMAR_3422	-	2.56282	0.005711	NA
MMAR_3465	ppe51	0.251369	0.039409	NA
MMAR_3466	ppe46	0.463812	0.011113	NA
MMAR_3474	CBO2585	2.36609	0.009867	NA
MMAR_3488	BA_4915	2.18365	0.011715	NA
MMAR_3508	-	2.06083	0.03101	NA
MMAR_3570	wag22	2.44237	0.040997	NA
MMAR_3574	-	2.2073	0.01173	NA
MMAR_3640	Rv1318c	0.489367	0.015277	NA
MMAR_3642	CHY_1864	2.12557	0.013144	NA
MMAR_3654	esxK	2.62335	0.02755	NA
MMAR_3661	ppe29	2.6222	0.01138	NA
MMAR_3662	esxN	5.27909	0.000544	NA
MMAR_3688	mtb12	0.382762	0.003365	NA
MMAR_3776	rpfE	0.152745	0.003202	NA
MMAR_3821	glbO	0.490717	0.034049	NA
MMAR_3832	erg3	2.31074	0.001622	NA
MMAR_3949	-	2.30022	0.033872	NA
MMAR_3999	HNE_0569	2.7215	0.000661	NA
MMAR_4004	-	3.47586	0.030652	NA
MMAR_4053	MT3601	2.44232	0.002788	NA
MMAR_4054	mce3D	2.22204	0.012365	NA
MMAR_4055	lprK	2.33605	0.008086	NA
MMAR_4056	mce1F	2.25856	0.022766	NA
MMAR_4122	Rv1290c	2.20361	0.033623	NA
MMAR_4166	espA	2.16111	0.011602	NA
MMAR_4167	espC	2.64874	0.022866	NA
MMAR_4265	narK3	0.33246	0.003452	NA
MMAR_4453	esxK	2.39922	0.004704	NA
MMAR_4474	-	3.25745	0.026947	NA
MMAR_4482	cypM	0.294983	0.027896	NA
MMAR_4587	MT2961	2.14044	0.010435	NA
MMAR_4624	PFL_4530	0.494052	0.040946	NA
MMAR_4636	arfB	0.280221	0.048224	NA
MMAR_4706	MT3599	2.44358	0.024606	NA
MMAR_4708	MT3601	2.15586	0.001234	NA
MMAR_4742	AO090005000682	2.14102	0.043323	NA
MMAR_4746	XCC0545	2.08965	0.041356	NA
MMAR_4750	SCO3276	0.339428	0.004073	NA
MMAR_4767	mdtH	0.36731	0.028032	NA
MMAR_4821	-	4.10654	0.049737	NA
MMAR_4824	SCO5920	0.270084	0.047065	NA
MMAR_4899	ppe2	0.381104	0.007903	NA
MMAR_4923	pknF	2.56131	0.034506	NA
MMAR_4970	pks16	2.96174	0.028482	NA
MMAR_4971	RBAM_016840	2.93885	0.001381	NA
MMAR_4982	MT3598	2.24045	0.037787	NA
MMAR_4984	mce4D	2.05043	0.001383	NA
MMAR_4985	MT3601	2.22527	0.00116	NA
MMAR_5061	-	8.38271	0.005293	NA
MMAR_5096	PFL_2248	0.452743	0.037355	NA
MMAR_5099	PE_PGRS33	0.353372	0.049513	NA
MMAR_5122	lipX	0.348124	0.002157	NA
MMAR_5142	MT3753	0.484611	0.008669	NA
MMAR_5272	acrA1	2.57788	0.037912	NA
MMAR_5315	lpqH	3.32668	0.043371	NA
MMAR_5319	-	4.12805	0.035891	NA
MMAR_5321	-	3.52799	0.002306	NA
MMAR_5449	esxB	2.6324	0.012939	NA
MMAR_5450	esxA	2.23199	0.019658	NA
MMAR_5569	rnpA	0.472308	0.01781	NA
MMAR_5572	-	0.29654	0.007284	NA
