# Supplementary material for: Transcriptome Changes of Mycobacterium marinum in the Process of Resuscitation From Hypoxia-Induced Dormancy
Source: Front Genet. 2020 Feb 7;10:1359. doi: 10.3389/fgene.2019.01359 (PMC7025489; doi:10.3389/fgene.2019.01359)
Supplement: Supplementary Table 2 — List of genes identified in 12 gene modules by WGCNA analysis. [file Table_2.xlsx]

## Sheet: module list information
module_34	module_26	module_14	module_35	module_20	module_3	module_29	module_43	module_22	module_12	module_47	module_45
MMAR_0002	MMAR_0004	MMAR_0005	MMAR_0015	MMAR_0022	MMAR_0042	MMAR_0051	MMAR_0061	MMAR_0101	MMAR_0108	MMAR_0183	MMAR_0251
MMAR_0003	MMAR_0010	MMAR_0006	MMAR_0021	MMAR_0066	MMAR_0045	MMAR_0067	MMAR_0063	MMAR_0221	MMAR_0219	MMAR_0622	MMAR_0336
MMAR_0007	MMAR_0014	MMAR_0030	MMAR_0075	MMAR_0134	MMAR_0052	MMAR_0076	MMAR_0104	MMAR_0229	MMAR_0235	MMAR_0660	MMAR_0386
MMAR_0008	MMAR_0039	MMAR_0037	MMAR_0112	MMAR_0151	MMAR_0070	MMAR_0180	MMAR_0119	MMAR_0313	MMAR_0320	MMAR_0661	MMAR_0423
MMAR_0009	MMAR_0041	MMAR_0059	MMAR_0142	MMAR_0208	MMAR_0103	MMAR_0223	MMAR_0127	MMAR_0515	MMAR_0380	MMAR_0662	MMAR_0428
MMAR_0012	MMAR_0044	MMAR_0106	MMAR_0144	MMAR_0227	MMAR_0126	MMAR_0376	MMAR_0138	MMAR_0542	MMAR_0460	MMAR_0714	MMAR_0735
MMAR_0013	MMAR_0056	MMAR_0158	MMAR_0353	MMAR_0228	MMAR_0140	MMAR_0406	MMAR_0141	MMAR_0543	MMAR_0467	MMAR_0861	MMAR_1097
MMAR_0016	MMAR_0062	MMAR_0204	MMAR_0377	MMAR_0231	MMAR_0143	MMAR_0427	MMAR_0145	MMAR_0545	MMAR_0540	MMAR_0939	MMAR_1098
MMAR_0017	MMAR_0086	MMAR_0226	MMAR_0378	MMAR_0233	MMAR_0177	MMAR_0432	MMAR_0148	MMAR_0546	MMAR_0565	MMAR_1007	MMAR_1137
MMAR_0018	MMAR_0109	MMAR_0230	MMAR_0407	MMAR_0234	MMAR_0218	MMAR_0454	MMAR_0149	MMAR_0548	MMAR_0585	MMAR_1021	MMAR_1268
MMAR_0019	MMAR_0111	MMAR_0253	MMAR_0446	MMAR_0237	MMAR_0305	MMAR_0488	MMAR_0150	MMAR_0550	MMAR_0608	MMAR_1022	MMAR_1292
MMAR_0020	MMAR_0121	MMAR_0259	MMAR_0502	MMAR_0241	MMAR_0348	MMAR_0512	MMAR_0159	MMAR_0551	MMAR_0725	MMAR_1065	MMAR_1529
MMAR_0031	MMAR_0123	MMAR_0260	MMAR_0503	MMAR_0243	MMAR_0351	MMAR_0611	MMAR_0160	MMAR_0603	MMAR_0781	MMAR_1158	MMAR_1598
MMAR_0032	MMAR_0128	MMAR_0262	MMAR_0504	MMAR_0245	MMAR_0431	MMAR_0617	MMAR_0161	MMAR_0615	MMAR_0838	MMAR_1212	MMAR_1646
MMAR_0033	MMAR_0129	MMAR_0269	MMAR_0567	MMAR_0319	MMAR_0450	MMAR_0668	MMAR_0162	MMAR_0815	MMAR_0856	MMAR_1226	MMAR_1767
MMAR_0034	MMAR_0130	MMAR_0287	MMAR_0610	MMAR_0324	MMAR_0557	MMAR_0742	MMAR_0163	MMAR_0816	MMAR_0927	MMAR_1242	MMAR_1777
MMAR_0035	MMAR_0131	MMAR_0297	MMAR_0719	MMAR_0334	MMAR_0560	MMAR_0748	MMAR_0164	MMAR_0852	MMAR_1166	MMAR_1348	MMAR_1837
MMAR_0036	MMAR_0133	MMAR_0311	MMAR_0733	MMAR_0343	MMAR_0581	MMAR_0807	MMAR_0165	MMAR_0853	MMAR_1215	MMAR_1516	MMAR_1968
MMAR_0038	MMAR_0155	MMAR_0341	MMAR_0827	MMAR_0344	MMAR_0612	MMAR_0894	MMAR_0166	MMAR_0889	MMAR_1245	MMAR_1517	MMAR_2020
MMAR_0040	MMAR_0156	MMAR_0360	MMAR_0832	MMAR_0345	MMAR_0716	MMAR_0924	MMAR_0167	MMAR_0891	MMAR_1376	MMAR_1519	MMAR_2220
MMAR_0043	MMAR_0199	MMAR_0373	MMAR_0843	MMAR_0346	MMAR_0728	MMAR_0940	MMAR_0169	MMAR_0903	MMAR_1397	MMAR_1520	MMAR_2268
MMAR_0047	MMAR_0205	MMAR_0434	MMAR_0844	MMAR_0401	MMAR_0731	MMAR_0953	MMAR_0170	MMAR_1001	MMAR_1401	MMAR_1604	MMAR_2641
MMAR_0048	MMAR_0216	MMAR_0438	MMAR_0845	MMAR_0424	MMAR_0736	MMAR_1003	MMAR_0172	MMAR_1095	MMAR_1454	MMAR_1651	MMAR_2642
MMAR_0049	MMAR_0244	MMAR_0451	MMAR_0900	MMAR_0425	MMAR_0743	MMAR_1071	MMAR_0182	MMAR_1199	MMAR_1488	MMAR_1693	MMAR_2845
MMAR_0050	MMAR_0284	MMAR_0456	MMAR_0909	MMAR_0430	MMAR_0755	MMAR_1081	MMAR_0198	MMAR_1234	MMAR_1540	MMAR_1862	MMAR_3091
MMAR_0053	MMAR_0285	MMAR_0476	MMAR_0968	MMAR_0433	MMAR_0764	MMAR_1163	MMAR_0209	MMAR_1235	MMAR_1541	MMAR_1863	MMAR_3308
MMAR_0054	MMAR_0286	MMAR_0489	MMAR_0972	MMAR_0437	MMAR_0773	MMAR_1247	MMAR_0210	MMAR_1331	MMAR_1549	MMAR_1864	MMAR_3731
MMAR_0055	MMAR_0302	MMAR_0490	MMAR_0974	MMAR_0448	MMAR_0791	MMAR_1262	MMAR_0211	MMAR_1358	MMAR_1552	MMAR_1868	MMAR_3732
MMAR_0057	MMAR_0307	MMAR_0506	MMAR_0978	MMAR_0471	MMAR_0813	MMAR_1274	MMAR_0212	MMAR_1359	MMAR_1609	MMAR_1869	MMAR_3808
MMAR_0064	MMAR_0308	MMAR_0555	MMAR_0990	MMAR_0516	MMAR_0819	MMAR_1281	MMAR_0213	MMAR_1648	MMAR_1619	MMAR_1870	MMAR_4145
MMAR_0065	MMAR_0309	MMAR_0606	MMAR_0991	MMAR_0517	MMAR_0821	MMAR_1290	MMAR_0232	MMAR_1686	MMAR_1620	MMAR_2069	MMAR_4240
MMAR_0068	MMAR_0316	MMAR_0669	MMAR_1017	MMAR_0520	MMAR_0859	MMAR_1314	MMAR_0236	MMAR_1687	MMAR_1632	MMAR_2070	MMAR_4241
MMAR_0071	MMAR_0321	MMAR_0671	MMAR_1027	MMAR_0577	MMAR_0883	MMAR_1315	MMAR_0239	MMAR_1887	MMAR_1865	MMAR_2075	MMAR_4280
MMAR_0072	MMAR_0325	MMAR_0686	MMAR_1031	MMAR_0624	MMAR_0884	MMAR_1341	MMAR_0240	MMAR_1904	MMAR_1866	MMAR_2076	MMAR_4295
MMAR_0073	MMAR_0326	MMAR_0695	MMAR_1034	MMAR_0639	MMAR_0918	MMAR_1342	MMAR_0242	MMAR_1905	MMAR_1867	MMAR_2153	MMAR_4297
MMAR_0074	MMAR_0327	MMAR_0696	MMAR_1035	MMAR_0640	MMAR_0929	MMAR_1343	MMAR_0248	MMAR_1970	MMAR_1939	MMAR_2154	MMAR_4355
MMAR_0077	MMAR_0328	MMAR_0697	MMAR_1037	MMAR_0677	MMAR_0949	MMAR_1375	MMAR_0250	MMAR_1971	MMAR_1983	MMAR_2576	MMAR_4371
MMAR_0078	MMAR_0331	MMAR_0709	MMAR_1038	MMAR_0750	MMAR_0963	MMAR_1502	MMAR_0288	MMAR_2002	MMAR_2047	MMAR_2577	MMAR_4851
MMAR_0085	MMAR_0335	MMAR_0722	MMAR_1040	MMAR_0759	MMAR_1020	MMAR_1537	MMAR_0289	MMAR_2003	MMAR_2065	MMAR_2578	MMAR_4871
MMAR_0087	MMAR_0338	MMAR_0739	MMAR_1048	MMAR_0762	MMAR_1042	MMAR_1612	MMAR_0292	MMAR_2614	MMAR_2074	MMAR_2579	MMAR_5056
MMAR_0093	MMAR_0342	MMAR_0744	MMAR_1052	MMAR_0794	MMAR_1076	MMAR_1668	MMAR_0293	MMAR_2629	MMAR_2105	MMAR_2617	MMAR_5057
MMAR_0094	MMAR_0355	MMAR_0747	MMAR_1053	MMAR_0800	MMAR_1103	MMAR_1685	MMAR_0294	MMAR_2664	MMAR_2114	MMAR_2683	MMAR_5071
MMAR_0099	MMAR_0357	MMAR_0779	MMAR_1054	MMAR_0823	MMAR_1110	MMAR_1716	MMAR_0298	MMAR_2670	MMAR_2115	MMAR_2691	MMAR_5072
MMAR_0100	MMAR_0359	MMAR_0782	MMAR_1089	MMAR_0897	MMAR_1133	MMAR_1719	MMAR_0303	MMAR_2674	MMAR_2161	MMAR_2782	MMAR_5074
MMAR_0105	MMAR_0369	MMAR_0785	MMAR_1090	MMAR_0904	MMAR_1136	MMAR_1737	MMAR_0304	MMAR_2684	MMAR_2315	MMAR_2917	MMAR_5172
MMAR_0107	MMAR_0370	MMAR_0787	MMAR_1106	MMAR_0905	MMAR_1149	MMAR_1759	MMAR_0318	MMAR_2687	MMAR_2319	MMAR_3296	MMAR_5206
MMAR_0110	MMAR_0371	MMAR_0789	MMAR_1107	MMAR_0906	MMAR_1187	MMAR_1816	MMAR_0339	MMAR_2760	MMAR_2324	MMAR_3342
MMAR_0116	MMAR_0372	MMAR_0818	MMAR_1108	MMAR_0921	MMAR_1209	MMAR_1847	MMAR_0347	MMAR_2761	MMAR_2326	MMAR_3344
MMAR_0120	MMAR_0381	MMAR_0930	MMAR_1114	MMAR_0922	MMAR_1244	MMAR_1873	MMAR_0350	MMAR_2775	MMAR_2352	MMAR_3345
MMAR_0135	MMAR_0382	MMAR_0950	MMAR_1371	MMAR_0923	MMAR_1259	MMAR_1877	MMAR_0354	MMAR_3027	MMAR_2391	MMAR_3381
MMAR_0139	MMAR_0383	MMAR_0960	MMAR_1380	MMAR_0979	MMAR_1273	MMAR_1886	MMAR_0389	MMAR_3338	MMAR_2509	MMAR_3420
MMAR_0146	MMAR_0384	MMAR_0977	MMAR_1393	MMAR_1016	MMAR_1283	MMAR_2022	MMAR_0390	MMAR_3339	MMAR_2553	MMAR_3473
MMAR_0147	MMAR_0387	MMAR_0997	MMAR_1627	MMAR_1059	MMAR_1284	MMAR_2043	MMAR_0391	MMAR_3340	MMAR_2735	MMAR_3476
MMAR_0152	MMAR_0396	MMAR_1056	MMAR_1663	MMAR_1068	MMAR_1294	MMAR_2089	MMAR_0392	MMAR_3415	MMAR_2771	MMAR_3482
MMAR_0153	MMAR_0404	MMAR_1067	MMAR_1683	MMAR_1069	MMAR_1296	MMAR_2106	MMAR_0394	MMAR_3689	MMAR_2778	MMAR_3483
MMAR_0154	MMAR_0405	MMAR_1079	MMAR_1710	MMAR_1084	MMAR_1303	MMAR_2165	MMAR_0395	MMAR_3690	MMAR_2785	MMAR_3484
MMAR_0157	MMAR_0408	MMAR_1082	MMAR_1712	MMAR_1119	MMAR_1313	MMAR_2166	MMAR_0397	MMAR_3691	MMAR_2786	MMAR_3487
MMAR_0175	MMAR_0409	MMAR_1131	MMAR_1749	MMAR_1125	MMAR_1324	MMAR_2186	MMAR_0398	MMAR_3693	MMAR_2803	MMAR_3489
MMAR_0178	MMAR_0411	MMAR_1152	MMAR_1757	MMAR_1126	MMAR_1328	MMAR_2232	MMAR_0399	MMAR_3694	MMAR_2804	MMAR_3498
MMAR_0187	MMAR_0412	MMAR_1160	MMAR_1758	MMAR_1127	MMAR_1347	MMAR_2234	MMAR_0400	MMAR_3695	MMAR_2823	MMAR_3500
MMAR_0191	MMAR_0413	MMAR_1186	MMAR_1764	MMAR_1132	MMAR_1368	MMAR_2265	MMAR_0403	MMAR_3696	MMAR_2838	MMAR_3515
MMAR_0195	MMAR_0414	MMAR_1188	MMAR_1768	MMAR_1157	MMAR_1369	MMAR_2317	MMAR_0426	MMAR_3697	MMAR_2847	MMAR_3556
MMAR_0201	MMAR_0415	MMAR_1200	MMAR_1769	MMAR_1194	MMAR_1384	MMAR_2333	MMAR_0468	MMAR_3706	MMAR_2858	MMAR_3557
MMAR_0202	MMAR_0416	MMAR_1229	MMAR_1770	MMAR_1230	MMAR_1386	MMAR_2338	MMAR_0472	MMAR_3803	MMAR_2911	MMAR_3558
MMAR_0207	MMAR_0417	MMAR_1237	MMAR_1771	MMAR_1240	MMAR_1391	MMAR_2339	MMAR_0493	MMAR_3807	MMAR_2927	MMAR_3620
MMAR_0214	MMAR_0420	MMAR_1238	MMAR_1772	MMAR_1241	MMAR_1406	MMAR_2340	MMAR_0513	MMAR_3839	MMAR_2929	MMAR_3645
MMAR_0215	MMAR_0421	MMAR_1239	MMAR_1773	MMAR_1243	MMAR_1521	MMAR_2341	MMAR_0518	MMAR_3840	MMAR_3117	MMAR_3705
MMAR_0222	MMAR_0435	MMAR_1250	MMAR_1774	MMAR_1271	MMAR_1534	MMAR_2379	MMAR_0522	MMAR_4036	MMAR_3277	MMAR_3739
MMAR_0224	MMAR_0443	MMAR_1251	MMAR_1775	MMAR_1272	MMAR_1543	MMAR_2416	MMAR_0529	MMAR_4037	MMAR_3278	MMAR_3842
MMAR_0225	MMAR_0459	MMAR_1256	MMAR_1790	MMAR_1316	MMAR_1545	MMAR_2478	MMAR_0532	MMAR_4242	MMAR_3279	MMAR_3982
MMAR_0238	MMAR_0461	MMAR_1258	MMAR_1799	MMAR_1322	MMAR_1631	MMAR_2526	MMAR_0533	MMAR_4277	MMAR_3292	MMAR_4002
MMAR_0246	MMAR_0462	MMAR_1282	MMAR_1801	MMAR_1356	MMAR_1633	MMAR_2570	MMAR_0534	MMAR_4361	MMAR_3318	MMAR_4020
MMAR_0247	MMAR_0463	MMAR_1333	MMAR_1908	MMAR_1394	MMAR_1664	MMAR_2571	MMAR_0535	MMAR_4457	MMAR_3353	MMAR_4118
MMAR_0254	MMAR_0464	MMAR_1344	MMAR_1922	MMAR_1395	MMAR_1666	MMAR_2623	MMAR_0538	MMAR_4526	MMAR_3382	MMAR_4119
MMAR_0255	MMAR_0465	MMAR_1352	MMAR_1989	MMAR_1494	MMAR_1667	MMAR_2635	MMAR_0564	MMAR_4527	MMAR_3386	MMAR_4306
MMAR_0256	MMAR_0466	MMAR_1354	MMAR_2011	MMAR_1544	MMAR_1692	MMAR_2647	MMAR_0575	MMAR_4531	MMAR_3414	MMAR_4372
MMAR_0258	MMAR_0487	MMAR_1362	MMAR_2032	MMAR_1569	MMAR_1700	MMAR_2710	MMAR_0578	MMAR_4658	MMAR_3422	MMAR_4573
MMAR_0263	MMAR_0508	MMAR_1363	MMAR_2060	MMAR_1587	MMAR_1720	MMAR_2726	MMAR_0580	MMAR_5045	MMAR_3455	MMAR_4586
MMAR_0264	MMAR_0510	MMAR_1382	MMAR_2095	MMAR_1591	MMAR_1756	MMAR_2731	MMAR_0582	MMAR_5100	MMAR_3471	MMAR_4724
MMAR_0265	MMAR_0511	MMAR_1501	MMAR_2121	MMAR_1595	MMAR_1832	MMAR_2748	MMAR_0598	MMAR_5113	MMAR_3495	MMAR_4725
MMAR_0267	MMAR_0519	MMAR_1503	MMAR_2122	MMAR_1639	MMAR_1833	MMAR_2825	MMAR_0619	MMAR_5117	MMAR_3501	MMAR_4726
MMAR_0268	MMAR_0521	MMAR_1504	MMAR_2289	MMAR_1640	MMAR_1856	MMAR_2949	MMAR_0620	MMAR_5118	MMAR_3508	MMAR_4729
MMAR_0295	MMAR_0523	MMAR_1508	MMAR_2356	MMAR_1641	MMAR_1861	MMAR_3034	MMAR_0637	MMAR_5121	MMAR_3530	MMAR_4784
MMAR_0296	MMAR_0524	MMAR_1510	MMAR_2387	MMAR_1647	MMAR_1889	MMAR_3200	MMAR_0638	MMAR_5122	MMAR_3537	MMAR_4786
MMAR_0299	MMAR_0526	MMAR_1523	MMAR_2405	MMAR_1653	MMAR_1890	MMAR_3239	MMAR_0645	MMAR_5163	MMAR_3568	MMAR_4800
MMAR_0300	MMAR_0528	MMAR_1524	MMAR_2406	MMAR_1654	MMAR_1930	MMAR_3247	MMAR_0698	MMAR_5219	MMAR_3571	MMAR_5170
MMAR_0301	MMAR_0539	MMAR_1526	MMAR_2434	MMAR_1655	MMAR_1960	MMAR_3356	MMAR_0732	MMAR_5427	MMAR_3574	MMAR_5281
MMAR_0306	MMAR_0541	MMAR_1572	MMAR_2456	MMAR_1656	MMAR_1972	MMAR_3453	MMAR_0749	MMAR_5454	MMAR_3648	MMAR_5361
MMAR_0310	MMAR_0552	MMAR_1573	MMAR_2660	MMAR_1657	MMAR_1984	MMAR_3506	MMAR_0767	MMAR_5455	MMAR_3655	MMAR_5413
MMAR_0312	MMAR_0562	MMAR_1577	MMAR_2705	MMAR_1658	MMAR_1985	MMAR_3627	MMAR_0768		MMAR_3707
MMAR_0314	MMAR_0566	MMAR_1600	MMAR_2783	MMAR_1659	MMAR_1999	MMAR_3809	MMAR_0769		MMAR_3728
MMAR_0317	MMAR_0572	MMAR_1623	MMAR_2849	MMAR_1703	MMAR_2019	MMAR_3823	MMAR_0770		MMAR_3742
MMAR_0322	MMAR_0573	MMAR_1684	MMAR_2904	MMAR_1753	MMAR_2036	MMAR_3829	MMAR_0774		MMAR_3860
MMAR_0323	MMAR_0574	MMAR_1694	MMAR_2921	MMAR_1754	MMAR_2054	MMAR_3858	MMAR_0776		MMAR_3864
MMAR_0330	MMAR_0576	MMAR_1718	MMAR_2940	MMAR_1755	MMAR_2083	MMAR_3969	MMAR_0777		MMAR_3871
MMAR_0332	MMAR_0584	MMAR_1724	MMAR_3024	MMAR_1787	MMAR_2160	MMAR_3997	MMAR_0799		MMAR_3873
MMAR_0333	MMAR_0596	MMAR_1736	MMAR_3025	MMAR_1789	MMAR_2245	MMAR_4045	MMAR_0805		MMAR_3874
MMAR_0340	MMAR_0599	MMAR_1744	MMAR_3028	MMAR_1795	MMAR_2292	MMAR_4172	MMAR_0868		MMAR_3949
MMAR_0349	MMAR_0602	MMAR_1752	MMAR_3272	MMAR_1810	MMAR_2296	MMAR_4209	MMAR_0876		MMAR_3968
MMAR_0352	MMAR_0607	MMAR_1781	MMAR_3319	MMAR_1825	MMAR_2300	MMAR_4210	MMAR_0892		MMAR_4004
MMAR_0356	MMAR_0613	MMAR_1813	MMAR_3378	MMAR_1849	MMAR_2307	MMAR_4236	MMAR_0896		MMAR_4021
MMAR_0358	MMAR_0616	MMAR_1854	MMAR_3379	MMAR_1907	MMAR_2323	MMAR_4332	MMAR_0908		MMAR_4048
MMAR_0361	MMAR_0621	MMAR_1858	MMAR_3486	MMAR_1928	MMAR_2354	MMAR_4335	MMAR_0912		MMAR_4062
MMAR_0374	MMAR_0623	MMAR_1893	MMAR_3578	MMAR_1948	MMAR_2386	MMAR_4395	MMAR_0925		MMAR_4264
MMAR_0375	MMAR_0625	MMAR_1911	MMAR_3579	MMAR_1973	MMAR_2418	MMAR_4397	MMAR_0934		MMAR_4345
MMAR_0379	MMAR_0650	MMAR_1949	MMAR_3580	MMAR_1978	MMAR_2427	MMAR_4420	MMAR_0959		MMAR_4382
MMAR_0385	MMAR_0652	MMAR_1966	MMAR_3581	MMAR_1993	MMAR_2446	MMAR_4541	MMAR_0983		MMAR_4418
MMAR_0388	MMAR_0654	MMAR_1975	MMAR_3702	MMAR_1994	MMAR_2491	MMAR_4543	MMAR_0992		MMAR_4474
MMAR_0393	MMAR_0655	MMAR_2008	MMAR_3713	MMAR_2044	MMAR_2493	MMAR_4549	MMAR_1014		MMAR_4701
MMAR_0402	MMAR_0656	MMAR_2012	MMAR_3724	MMAR_2055	MMAR_2494	MMAR_4554	MMAR_1062		MMAR_4704
MMAR_0410	MMAR_0657	MMAR_2014	MMAR_3772	MMAR_2056	MMAR_2514	MMAR_4558	MMAR_1094		MMAR_4730
MMAR_0418	MMAR_0658	MMAR_2033	MMAR_3776	MMAR_2057	MMAR_2572	MMAR_4623	MMAR_1104		MMAR_4821
MMAR_0419	MMAR_0659	MMAR_2042	MMAR_3796	MMAR_2058	MMAR_2573	MMAR_4649	MMAR_1130		MMAR_4910
MMAR_0422	MMAR_0663	MMAR_2048	MMAR_3797	MMAR_2061	MMAR_2582	MMAR_4676	MMAR_1144		MMAR_4938
MMAR_0429	MMAR_0664	MMAR_2050	MMAR_4015	MMAR_2085	MMAR_2595	MMAR_4728	MMAR_1153		MMAR_4969
MMAR_0436	MMAR_0676	MMAR_2118	MMAR_4019	MMAR_2149	MMAR_2607	MMAR_4857	MMAR_1181		MMAR_5061
MMAR_0439	MMAR_0689	MMAR_2124	MMAR_4075	MMAR_2195	MMAR_2613	MMAR_4866	MMAR_1182		MMAR_5218
MMAR_0440	MMAR_0691	MMAR_2125	MMAR_4101	MMAR_2196	MMAR_2618	MMAR_4882	MMAR_1193		MMAR_5318
MMAR_0441	MMAR_0692	MMAR_2158	MMAR_4102	MMAR_2197	MMAR_2707	MMAR_5011	MMAR_1197		MMAR_5319
MMAR_0442	MMAR_0693	MMAR_2239	MMAR_4103	MMAR_2214	MMAR_2740	MMAR_5077	MMAR_1201		MMAR_5320
MMAR_0444	MMAR_0694	MMAR_2240	MMAR_4266	MMAR_2250	MMAR_2811	MMAR_5168	MMAR_1227		MMAR_5321
MMAR_0445	MMAR_0702	MMAR_2248	MMAR_4288	MMAR_2252	MMAR_2817	MMAR_5169	MMAR_1253		MMAR_5385
MMAR_0447	MMAR_0703	MMAR_2253	MMAR_4289	MMAR_2297	MMAR_2837	MMAR_5182	MMAR_1312		MMAR_5548
MMAR_0449	MMAR_0704	MMAR_2254	MMAR_4357	MMAR_2349	MMAR_2841	MMAR_5183	MMAR_1326		MMAR_5556
MMAR_0469	MMAR_0705	MMAR_2270	MMAR_4461	MMAR_2365	MMAR_2848	MMAR_5208	MMAR_1334		MMAR_5563
MMAR_0470	MMAR_0706	MMAR_2271	MMAR_4479	MMAR_2375	MMAR_2851	MMAR_5267	MMAR_1378		MMAR_5572
MMAR_0473	MMAR_0707	MMAR_2273	MMAR_4485	MMAR_2376	MMAR_2896	MMAR_5357	MMAR_1379		MMAR_5582
MMAR_0474	MMAR_0713	MMAR_2282	MMAR_4525	MMAR_2392	MMAR_2897	MMAR_5386	MMAR_1390
MMAR_0475	MMAR_0724	MMAR_2283	MMAR_4665	MMAR_2393	MMAR_2898	MMAR_5400	MMAR_1492
MMAR_0477	MMAR_0726	MMAR_2309	MMAR_4968	MMAR_2423	MMAR_2905	MMAR_5436	MMAR_1495
MMAR_0478	MMAR_0727	MMAR_2310	MMAR_5027	MMAR_2424	MMAR_2907	MMAR_5439	MMAR_1496
MMAR_0479	MMAR_0740	MMAR_2330	MMAR_5063	MMAR_2425	MMAR_2916	MMAR_5440	MMAR_1505
MMAR_0491	MMAR_0746	MMAR_2335	MMAR_5133	MMAR_2430	MMAR_2922	MMAR_5442	MMAR_1506
MMAR_0492	MMAR_0761	MMAR_2336	MMAR_5138	MMAR_2443	MMAR_2923	MMAR_5448	MMAR_1512
MMAR_0494	MMAR_0765	MMAR_2366	MMAR_5173	MMAR_2457	MMAR_2955	MMAR_5456	MMAR_1538
MMAR_0496	MMAR_0771	MMAR_2367	MMAR_5241	MMAR_2472	MMAR_3017	MMAR_5457	MMAR_1539
MMAR_0497	MMAR_0772	MMAR_2389	MMAR_5336	MMAR_2476	MMAR_3031		MMAR_1548
MMAR_0498	MMAR_0778	MMAR_2408	MMAR_5368	MMAR_2477	MMAR_3058		MMAR_1550
MMAR_0499	MMAR_0780	MMAR_2410	MMAR_5412	MMAR_2487	MMAR_3059		MMAR_1559
MMAR_0500	MMAR_0784	MMAR_2419	MMAR_5481	MMAR_2490	MMAR_3060		MMAR_1570
MMAR_0501	MMAR_0796	MMAR_2429	MMAR_5484	MMAR_2507	MMAR_3061		MMAR_1597
MMAR_0505	MMAR_0809	MMAR_2432	MMAR_5485	MMAR_2634	MMAR_3068		MMAR_1610
MMAR_0514	MMAR_0817	MMAR_2433		MMAR_2680	MMAR_3070		MMAR_1624
MMAR_0525	MMAR_0831	MMAR_2442		MMAR_2694	MMAR_3092		MMAR_1638
MMAR_0527	MMAR_0835	MMAR_2455		MMAR_2702	MMAR_3102		MMAR_1665
MMAR_0530	MMAR_0836	MMAR_2468		MMAR_2749	MMAR_3113		MMAR_1688
MMAR_0531	MMAR_0839	MMAR_2479		MMAR_2750	MMAR_3114		MMAR_1696
MMAR_0536	MMAR_0840	MMAR_2585		MMAR_2753	MMAR_3204		MMAR_1704
MMAR_0544	MMAR_0851	MMAR_2596		MMAR_2754	MMAR_3207		MMAR_1725
MMAR_0547	MMAR_0860	MMAR_2608		MMAR_2755	MMAR_3224		MMAR_1823
MMAR_0549	MMAR_0863	MMAR_2610		MMAR_2756	MMAR_3230		MMAR_1831
MMAR_0553	MMAR_0866	MMAR_2648		MMAR_2757	MMAR_3233		MMAR_1834
MMAR_0558	MMAR_0886	MMAR_2673		MMAR_2790	MMAR_3241		MMAR_1835
MMAR_0559	MMAR_0898	MMAR_2675		MMAR_2812	MMAR_3282		MMAR_1846
MMAR_0561	MMAR_0917	MMAR_2677		MMAR_2814	MMAR_3302		MMAR_1848
MMAR_0563	MMAR_0926	MMAR_2695		MMAR_2815	MMAR_3303		MMAR_1871
MMAR_0568	MMAR_0932	MMAR_2696		MMAR_2816	MMAR_3317		MMAR_1903
MMAR_0569	MMAR_0936	MMAR_2701		MMAR_2906	MMAR_3321		MMAR_1910
MMAR_0570	MMAR_0937	MMAR_2719		MMAR_2920	MMAR_3343		MMAR_1918
MMAR_0579	MMAR_0944	MMAR_2725		MMAR_2935	MMAR_3347		MMAR_1935
MMAR_0583	MMAR_0947	MMAR_2733		MMAR_2936	MMAR_3364		MMAR_1936
MMAR_0595	MMAR_0948	MMAR_2737		MMAR_3188	MMAR_3366		MMAR_1937
MMAR_0597	MMAR_0952	MMAR_2758		MMAR_3273	MMAR_3388		MMAR_1976
MMAR_0600	MMAR_0954	MMAR_2763		MMAR_3324	MMAR_3391		MMAR_1977
MMAR_0601	MMAR_0970	MMAR_2791		MMAR_3409	MMAR_3451		MMAR_1995
MMAR_0604	MMAR_0980	MMAR_2828		MMAR_3410	MMAR_3468		MMAR_2006
MMAR_0605	MMAR_0981	MMAR_2850		MMAR_3411	MMAR_3496		MMAR_2007
MMAR_0614	MMAR_0993	MMAR_2860		MMAR_3418	MMAR_3519		MMAR_2015
MMAR_0627	MMAR_0994	MMAR_2887		MMAR_3445	MMAR_3528		MMAR_2059
MMAR_0642	MMAR_0995	MMAR_2915		MMAR_3490	MMAR_3538		MMAR_2078
MMAR_0643	MMAR_0996	MMAR_2931		MMAR_3491	MMAR_3544		MMAR_2080
MMAR_0646	MMAR_1004	MMAR_2937		MMAR_3492	MMAR_3573		MMAR_2081
MMAR_0647	MMAR_1008	MMAR_2954		MMAR_3497	MMAR_3605		MMAR_2082
MMAR_0648	MMAR_1009	MMAR_3029		MMAR_3499	MMAR_3614		MMAR_2099
MMAR_0649	MMAR_1011	MMAR_3069		MMAR_3525	MMAR_3703		MMAR_2126
MMAR_0651	MMAR_1018	MMAR_3082		MMAR_3533	MMAR_3722		MMAR_2168
MMAR_0665	MMAR_1023	MMAR_3087		MMAR_3534	MMAR_3723		MMAR_2187
MMAR_0666	MMAR_1024	MMAR_3088		MMAR_3543	MMAR_3729		MMAR_2212
MMAR_0667	MMAR_1043	MMAR_3110		MMAR_3549	MMAR_3804		MMAR_2243
MMAR_0672	MMAR_1044	MMAR_3118		MMAR_3554	MMAR_3816		MMAR_2244
MMAR_0673	MMAR_1045	MMAR_3182		MMAR_3555	MMAR_3878		MMAR_2277
MMAR_0674	MMAR_1046	MMAR_3185		MMAR_3560	MMAR_3879		MMAR_2298
MMAR_0675	MMAR_1083	MMAR_3210		MMAR_3562	MMAR_3882		MMAR_2372
MMAR_0679	MMAR_1087	MMAR_3226		MMAR_3621	MMAR_3883		MMAR_2426
MMAR_0681	MMAR_1093	MMAR_3231		MMAR_3622	MMAR_3885		MMAR_2431
MMAR_0684	MMAR_1096	MMAR_3238		MMAR_3623	MMAR_3886		MMAR_2435
MMAR_0685	MMAR_1118	MMAR_3244		MMAR_3639	MMAR_3888		MMAR_2437
MMAR_0687	MMAR_1120	MMAR_3248		MMAR_3669	MMAR_3900		MMAR_2452
MMAR_0688	MMAR_1129	MMAR_3260		MMAR_3678	MMAR_3946		MMAR_2597
MMAR_0690	MMAR_1135	MMAR_3261		MMAR_3680	MMAR_3960		MMAR_2605
MMAR_0699	MMAR_1139	MMAR_3270		MMAR_3704	MMAR_3967		MMAR_2639
MMAR_0700	MMAR_1140	MMAR_3271		MMAR_3709	MMAR_4001		MMAR_2657
MMAR_0701	MMAR_1150	MMAR_3289		MMAR_3744	MMAR_4012		MMAR_2668
MMAR_0710	MMAR_1154	MMAR_3334		MMAR_3761	MMAR_4041		MMAR_2671
MMAR_0711	MMAR_1155	MMAR_3337		MMAR_3814	MMAR_4079		MMAR_2672
MMAR_0712	MMAR_1156	MMAR_3350		MMAR_3815	MMAR_4112		MMAR_2679
MMAR_0718	MMAR_1165	MMAR_3351		MMAR_3838	MMAR_4164		MMAR_2690
MMAR_0720	MMAR_1178	MMAR_3355		MMAR_3843	MMAR_4221		MMAR_2693
MMAR_0721	MMAR_1180	MMAR_3446		MMAR_3881	MMAR_4234		MMAR_2704
MMAR_0729	MMAR_1183	MMAR_3448		MMAR_3952	MMAR_4296		MMAR_2721
MMAR_0734	MMAR_1184	MMAR_3449		MMAR_4013	MMAR_4314		MMAR_2776
MMAR_0738	MMAR_1185	MMAR_3461		MMAR_4029	MMAR_4352		MMAR_2780
MMAR_0741	MMAR_1216	MMAR_3479		MMAR_4030	MMAR_4354		MMAR_2787
MMAR_0745	MMAR_1228	MMAR_3493		MMAR_4031	MMAR_4365		MMAR_2789
MMAR_0751	MMAR_1231	MMAR_3510		MMAR_4032	MMAR_4379		MMAR_2809
MMAR_0752	MMAR_1232	MMAR_3511		MMAR_4033	MMAR_4402		MMAR_2813
MMAR_0753	MMAR_1248	MMAR_3516		MMAR_4034	MMAR_4413		MMAR_2827
MMAR_0754	MMAR_1265	MMAR_3518		MMAR_4063	MMAR_4417		MMAR_2840
MMAR_0757	MMAR_1278	MMAR_3521		MMAR_4072	MMAR_4436		MMAR_2842
MMAR_0758	MMAR_1291	MMAR_3527		MMAR_4087	MMAR_4437		MMAR_2852
MMAR_0760	MMAR_1297	MMAR_3584		MMAR_4089	MMAR_4475		MMAR_2871
MMAR_0763	MMAR_1299	MMAR_3608		MMAR_4093	MMAR_4498		MMAR_2895
MMAR_0766	MMAR_1304	MMAR_3616		MMAR_4113	MMAR_4500		MMAR_2939
MMAR_0775	MMAR_1307	MMAR_3644		MMAR_4143	MMAR_4507		MMAR_2956
MMAR_0783	MMAR_1321	MMAR_3652		MMAR_4159	MMAR_4508		MMAR_3036
MMAR_0786	MMAR_1325	MMAR_3719		MMAR_4160	MMAR_4515		MMAR_3063
MMAR_0797	MMAR_1329	MMAR_3727		MMAR_4161	MMAR_4524		MMAR_3090
MMAR_0801	MMAR_1330	MMAR_3802		MMAR_4179	MMAR_4567		MMAR_3106
MMAR_0802	MMAR_1360	MMAR_3948		MMAR_4189	MMAR_4583		MMAR_3237
MMAR_0803	MMAR_1372	MMAR_3956		MMAR_4212	MMAR_4602		MMAR_3294
MMAR_0804	MMAR_1381	MMAR_3989		MMAR_4216	MMAR_4603		MMAR_3363
MMAR_0806	MMAR_1388	MMAR_3995		MMAR_4219	MMAR_4604		MMAR_3365
MMAR_0808	MMAR_1389	MMAR_4035		MMAR_4220	MMAR_4610		MMAR_3504
MMAR_0810	MMAR_1392	MMAR_4039		MMAR_4222	MMAR_4655		MMAR_3507
MMAR_0811	MMAR_1399	MMAR_4074		MMAR_4254	MMAR_4685		MMAR_3517
MMAR_0812	MMAR_1400	MMAR_4086		MMAR_4279	MMAR_4687		MMAR_3520
MMAR_0814	MMAR_1402	MMAR_4088		MMAR_4303	MMAR_4702		MMAR_3523
MMAR_0820	MMAR_1469	MMAR_4090		MMAR_4304	MMAR_4738		MMAR_3535
MMAR_0822	MMAR_1470	MMAR_4091		MMAR_4305	MMAR_4752		MMAR_3536
MMAR_0824	MMAR_1471	MMAR_4130		MMAR_4327	MMAR_4785		MMAR_3540
MMAR_0825	MMAR_1472	MMAR_4132		MMAR_4337	MMAR_4814		MMAR_3553
MMAR_0826	MMAR_1473	MMAR_4135		MMAR_4341	MMAR_4872		MMAR_3559
MMAR_0828	MMAR_1474	MMAR_4138		MMAR_4351	MMAR_4877		MMAR_3561
MMAR_0829	MMAR_1475	MMAR_4156		MMAR_4388	MMAR_4887		MMAR_3563
MMAR_0830	MMAR_1476	MMAR_4169		MMAR_4412	MMAR_4904		MMAR_3564
MMAR_0833	MMAR_1477	MMAR_4171		MMAR_4452	MMAR_4907		MMAR_3565
MMAR_0834	MMAR_1478	MMAR_4175		MMAR_4466	MMAR_4917		MMAR_3610
MMAR_0837	MMAR_1479	MMAR_4180		MMAR_4565	MMAR_4929		MMAR_3612
MMAR_0841	MMAR_1480	MMAR_4198		MMAR_4674	MMAR_4961		MMAR_3624
MMAR_0842	MMAR_1481	MMAR_4203		MMAR_4696	MMAR_4996		MMAR_3632
MMAR_0846	MMAR_1482	MMAR_4215		MMAR_4697	MMAR_5038		MMAR_3649
MMAR_0847	MMAR_1483	MMAR_4228		MMAR_4698	MMAR_5058		MMAR_3679
MMAR_0854	MMAR_1489	MMAR_4244		MMAR_4699	MMAR_5097		MMAR_3681
MMAR_0855	MMAR_1490	MMAR_4276		MMAR_4723	MMAR_5129		MMAR_3685
MMAR_0857	MMAR_1491	MMAR_4291		MMAR_4754	MMAR_5180		MMAR_3686
MMAR_0858	MMAR_1497	MMAR_4342		MMAR_4764	MMAR_5197		MMAR_3692
MMAR_0862	MMAR_1509	MMAR_4366		MMAR_4765	MMAR_5224		MMAR_3698
MMAR_0867	MMAR_1513	MMAR_4367		MMAR_4767	MMAR_5245		MMAR_3700
MMAR_0869	MMAR_1515	MMAR_4368		MMAR_4768	MMAR_5246		MMAR_3701
MMAR_0870	MMAR_1518	MMAR_4369		MMAR_4769	MMAR_5248		MMAR_3743
MMAR_0871	MMAR_1522	MMAR_4376		MMAR_4825	MMAR_5249		MMAR_3762
MMAR_0872	MMAR_1531	MMAR_4385		MMAR_4852	MMAR_5290		MMAR_3821
MMAR_0873	MMAR_1535	MMAR_4389		MMAR_4853	MMAR_5291		MMAR_3831
MMAR_0874	MMAR_1546	MMAR_4390		MMAR_4856	MMAR_5298		MMAR_3835
MMAR_0875	MMAR_1547	MMAR_4396		MMAR_4874	MMAR_5303		MMAR_3875
MMAR_0878	MMAR_1553	MMAR_4401		MMAR_4875	MMAR_5341		MMAR_3890
MMAR_0879	MMAR_1568	MMAR_4422		MMAR_4876	MMAR_5344		MMAR_3898
MMAR_0880	MMAR_1575	MMAR_4454		MMAR_4878	MMAR_5351		MMAR_3899
MMAR_0881	MMAR_1579	MMAR_4468		MMAR_4880	MMAR_5359		MMAR_3945
MMAR_0882	MMAR_1582	MMAR_4476		MMAR_4886	MMAR_5360		MMAR_3950
MMAR_0885	MMAR_1588	MMAR_4480		MMAR_4900	MMAR_5381		MMAR_3953
MMAR_0887	MMAR_1601	MMAR_4540		MMAR_4902	MMAR_5395		MMAR_3954
MMAR_0888	MMAR_1603	MMAR_4542		MMAR_4905	MMAR_5397		MMAR_3959
MMAR_0893	MMAR_1605	MMAR_4550		MMAR_4930	MMAR_5437		MMAR_3983
MMAR_0895	MMAR_1606	MMAR_4569		MMAR_4974	MMAR_5453		MMAR_3986
MMAR_0899	MMAR_1607	MMAR_4576		MMAR_5000	MMAR_5461		MMAR_4003
MMAR_0901	MMAR_1608	MMAR_4584		MMAR_5016	MMAR_5470		MMAR_4008
MMAR_0907	MMAR_1616	MMAR_4607		MMAR_5021	MMAR_5553		MMAR_4010
MMAR_0910	MMAR_1618	MMAR_4618		MMAR_5022			MMAR_4011
MMAR_0911	MMAR_1626	MMAR_4620		MMAR_5023			MMAR_4014
MMAR_0913	MMAR_1630	MMAR_4628		MMAR_5025			MMAR_4047
MMAR_0919	MMAR_1634	MMAR_4629		MMAR_5026			MMAR_4064
MMAR_0920	MMAR_1644	MMAR_4640		MMAR_5035			MMAR_4070
MMAR_0928	MMAR_1669	MMAR_4648		MMAR_5066			MMAR_4071
MMAR_0935	MMAR_1670	MMAR_4654		MMAR_5085			MMAR_4111
MMAR_0941	MMAR_1679	MMAR_4677		MMAR_5131			MMAR_4115
MMAR_0942	MMAR_1714	MMAR_4700		MMAR_5136			MMAR_4124
MMAR_0943	MMAR_1722	MMAR_4755		MMAR_5140			MMAR_4125
MMAR_0945	MMAR_1728	MMAR_4816		MMAR_5188			MMAR_4150
MMAR_0946	MMAR_1730	MMAR_4868		MMAR_5192			MMAR_4154
MMAR_0955	MMAR_1732	MMAR_4908		MMAR_5195			MMAR_4158
MMAR_0956	MMAR_1766	MMAR_4909		MMAR_5226			MMAR_4177
MMAR_0957	MMAR_1776	MMAR_4932		MMAR_5235			MMAR_4195
MMAR_0958	MMAR_1794	MMAR_4940		MMAR_5236			MMAR_4246
MMAR_0961	MMAR_1809	MMAR_4948		MMAR_5274			MMAR_4247
MMAR_0962	MMAR_1836	MMAR_4965		MMAR_5279			MMAR_4248
MMAR_0965	MMAR_1840	MMAR_5005		MMAR_5317			MMAR_4249
MMAR_0967	MMAR_1850	MMAR_5043		MMAR_5342			MMAR_4250
MMAR_0969	MMAR_1851	MMAR_5067		MMAR_5362			MMAR_4251
MMAR_0971	MMAR_1855	MMAR_5098		MMAR_5404			MMAR_4258
MMAR_0973	MMAR_1875	MMAR_5102		MMAR_5405			MMAR_4259
MMAR_0975	MMAR_1876	MMAR_5120		MMAR_5411			MMAR_4271
MMAR_0976	MMAR_1884	MMAR_5123		MMAR_5422			MMAR_4299
MMAR_0982	MMAR_1894	MMAR_5128		MMAR_5438			MMAR_4310
MMAR_0984	MMAR_1896	MMAR_5157		MMAR_5478			MMAR_4313
MMAR_0985	MMAR_1898	MMAR_5202		MMAR_5521			MMAR_4325
MMAR_0986	MMAR_1900	MMAR_5232		MMAR_5565			MMAR_4326
MMAR_0987	MMAR_1901	MMAR_5266		MMAR_5576			MMAR_4358
MMAR_0989	MMAR_1915	MMAR_5296					MMAR_4359
MMAR_0999	MMAR_1916	MMAR_5326					MMAR_4360
MMAR_1000	MMAR_1946	MMAR_5329					MMAR_4362
MMAR_1002	MMAR_1952	MMAR_5349					MMAR_4378
MMAR_1010	MMAR_1953	MMAR_5350					MMAR_4416
MMAR_1012	MMAR_1954	MMAR_5352					MMAR_4424
MMAR_1013	MMAR_1955	MMAR_5358					MMAR_4451
MMAR_1025	MMAR_1959	MMAR_5363					MMAR_4455
MMAR_1026	MMAR_1982	MMAR_5365					MMAR_4487
MMAR_1029	MMAR_1991	MMAR_5389					MMAR_4499
MMAR_1030	MMAR_1992	MMAR_5396					MMAR_4510
MMAR_1032	MMAR_2000	MMAR_5399					MMAR_4523
MMAR_1033	MMAR_2010	MMAR_5402					MMAR_4564
MMAR_1036	MMAR_2017	MMAR_5407					MMAR_4568
MMAR_1039	MMAR_2045	MMAR_5414					MMAR_4570
MMAR_1041	MMAR_2049	MMAR_5419					MMAR_4581
MMAR_1047	MMAR_2064	MMAR_5441					MMAR_4582
MMAR_1049	MMAR_2066	MMAR_5459					MMAR_4600
MMAR_1050	MMAR_2067	MMAR_5472					MMAR_4601
MMAR_1051	MMAR_2068	MMAR_5479					MMAR_4605
MMAR_1055	MMAR_2071	MMAR_5559					MMAR_4609
MMAR_1057	MMAR_2077	MMAR_5564					MMAR_4631
MMAR_1058	MMAR_2102						MMAR_4632
MMAR_1063	MMAR_2112						MMAR_4647
MMAR_1064	MMAR_2113						MMAR_4671
MMAR_1066	MMAR_2116						MMAR_4675
MMAR_1070	MMAR_2117						MMAR_4679
MMAR_1072	MMAR_2123						MMAR_4694
MMAR_1073	MMAR_2128						MMAR_4695
MMAR_1074	MMAR_2150						MMAR_4727
MMAR_1075	MMAR_2151						MMAR_4737
MMAR_1077	MMAR_2155						MMAR_4740
MMAR_1078	MMAR_2159						MMAR_4741
MMAR_1080	MMAR_2177						MMAR_4757
MMAR_1085	MMAR_2179						MMAR_4758
MMAR_1086	MMAR_2188						MMAR_4759
MMAR_1088	MMAR_2189						MMAR_4760
MMAR_1091	MMAR_2190						MMAR_4761
MMAR_1092	MMAR_2191						MMAR_4762
MMAR_1099	MMAR_2192						MMAR_4763
MMAR_1101	MMAR_2206						MMAR_4766
MMAR_1102	MMAR_2231						MMAR_4772
MMAR_1109	MMAR_2233						MMAR_4789
MMAR_1111	MMAR_2235						MMAR_4798
MMAR_1112	MMAR_2236						MMAR_4799
MMAR_1115	MMAR_2238						MMAR_4850
MMAR_1116	MMAR_2247						MMAR_4855
MMAR_1117	MMAR_2256						MMAR_4867
MMAR_1121	MMAR_2257						MMAR_4896
MMAR_1122	MMAR_2258						MMAR_4914
MMAR_1123	MMAR_2267						MMAR_4925
MMAR_1124	MMAR_2269						MMAR_4926
MMAR_1134	MMAR_2272						MMAR_4927
MMAR_1138	MMAR_2274						MMAR_4928
MMAR_1145	MMAR_2275						MMAR_4933
MMAR_1147	MMAR_2276						MMAR_4957
MMAR_1148	MMAR_2278						MMAR_4958
MMAR_1151	MMAR_2284						MMAR_4972
MMAR_1159	MMAR_2305						MMAR_4973
MMAR_1161	MMAR_2313						MMAR_4977
MMAR_1162	MMAR_2314						MMAR_4990
MMAR_1164	MMAR_2320						MMAR_4991
MMAR_1167	MMAR_2321						MMAR_4992
MMAR_1168	MMAR_2322						MMAR_4993
MMAR_1169	MMAR_2325						MMAR_4994
MMAR_1170	MMAR_2327						MMAR_5001
MMAR_1171	MMAR_2329						MMAR_5002
MMAR_1172	MMAR_2331						MMAR_5003
MMAR_1173	MMAR_2343						MMAR_5006
MMAR_1174	MMAR_2344						MMAR_5007
MMAR_1175	MMAR_2346						MMAR_5008
MMAR_1177	MMAR_2350						MMAR_5009
MMAR_1179	MMAR_2355						MMAR_5015
MMAR_1189	MMAR_2362						MMAR_5017
MMAR_1190	MMAR_2364						MMAR_5018
MMAR_1191	MMAR_2370						MMAR_5019
MMAR_1192	MMAR_2371						MMAR_5020
MMAR_1195	MMAR_2373						MMAR_5024
MMAR_1196	MMAR_2380						MMAR_5029
MMAR_1202	MMAR_2382						MMAR_5030
MMAR_1203	MMAR_2399						MMAR_5031
MMAR_1204	MMAR_2402						MMAR_5032
MMAR_1205	MMAR_2407						MMAR_5033
MMAR_1206	MMAR_2417						MMAR_5034
MMAR_1207	MMAR_2421						MMAR_5054
MMAR_1208	MMAR_2439						MMAR_5064
MMAR_1210	MMAR_2440						MMAR_5065
MMAR_1211	MMAR_2444						MMAR_5068
MMAR_1214	MMAR_2447						MMAR_5076
MMAR_1217	MMAR_2453						MMAR_5084
MMAR_1218	MMAR_2459						MMAR_5086
MMAR_1219	MMAR_2460						MMAR_5124
MMAR_1220	MMAR_2474						MMAR_5178
MMAR_1221	MMAR_2486						MMAR_5193
MMAR_1222	MMAR_2492						MMAR_5194
MMAR_1224	MMAR_2502						MMAR_5227
MMAR_1225	MMAR_2503						MMAR_5247
MMAR_1236	MMAR_2508						MMAR_5250
MMAR_1249	MMAR_2510						MMAR_5268
MMAR_1252	MMAR_2511						MMAR_5292
MMAR_1254	MMAR_2512						MMAR_5301
MMAR_1255	MMAR_2513						MMAR_5310
MMAR_1257	MMAR_2515						MMAR_5312
MMAR_1260	MMAR_2516						MMAR_5323
MMAR_1261	MMAR_2517						MMAR_5343
MMAR_1264	MMAR_2518						MMAR_5346
MMAR_1269	MMAR_2519						MMAR_5348
MMAR_1270	MMAR_2520						MMAR_5364
MMAR_1275	MMAR_2522						MMAR_5387
MMAR_1276	MMAR_2550						MMAR_5391
MMAR_1277	MMAR_2551						MMAR_5392
MMAR_1279	MMAR_2552						MMAR_5408
MMAR_1280	MMAR_2554						MMAR_5420
MMAR_1285	MMAR_2557						MMAR_5429
MMAR_1286	MMAR_2559						MMAR_5430
MMAR_1287	MMAR_2560						MMAR_5447
MMAR_1289	MMAR_2566						MMAR_5464
MMAR_1295	MMAR_2568						MMAR_5468
MMAR_1298	MMAR_2569						MMAR_5476
MMAR_1300	MMAR_2575						MMAR_5477
MMAR_1301	MMAR_2580						MMAR_5480
MMAR_1302	MMAR_2586						MMAR_5552
MMAR_1305	MMAR_2588						MMAR_5558
MMAR_1306	MMAR_2590						MMAR_5560
MMAR_1308	MMAR_2591						MMAR_5571
MMAR_1309	MMAR_2598						MMAR_5575
MMAR_1310	MMAR_2599
MMAR_1311	MMAR_2601
MMAR_1317	MMAR_2603
MMAR_1319	MMAR_2606
MMAR_1323	MMAR_2609
MMAR_1327	MMAR_2611
MMAR_1332	MMAR_2619
MMAR_1335	MMAR_2620
MMAR_1337	MMAR_2630
MMAR_1338	MMAR_2631
MMAR_1339	MMAR_2632
MMAR_1340	MMAR_2638
MMAR_1345	MMAR_2646
MMAR_1346	MMAR_2649
MMAR_1350	MMAR_2651
MMAR_1351	MMAR_2654
MMAR_1353	MMAR_2655
MMAR_1357	MMAR_2669
MMAR_1361	MMAR_2681
MMAR_1365	MMAR_2692
MMAR_1370	MMAR_2706
MMAR_1374	MMAR_2708
MMAR_1377	MMAR_2711
MMAR_1383	MMAR_2724
MMAR_1385	MMAR_2728
MMAR_1387	MMAR_2741
MMAR_1398	MMAR_2742
MMAR_1484	MMAR_2747
MMAR_1485	MMAR_2766
MMAR_1486	MMAR_2768
MMAR_1487	MMAR_2770
MMAR_1493	MMAR_2772
MMAR_1498	MMAR_2777
MMAR_1499	MMAR_2779
MMAR_1500	MMAR_2784
MMAR_1511	MMAR_2799
MMAR_1514	MMAR_2800
MMAR_1525	MMAR_2801
MMAR_1527	MMAR_2821
MMAR_1528	MMAR_2822
MMAR_1530	MMAR_2824
MMAR_1532	MMAR_2826
MMAR_1536	MMAR_2839
MMAR_1542	MMAR_2844
MMAR_1555	MMAR_2854
MMAR_1556	MMAR_2857
MMAR_1557	MMAR_2859
MMAR_1558	MMAR_2862
MMAR_1560	MMAR_2863
MMAR_1564	MMAR_2864
MMAR_1566	MMAR_2865
MMAR_1567	MMAR_2866
MMAR_1571	MMAR_2867
MMAR_1574	MMAR_2868
MMAR_1576	MMAR_2873
MMAR_1578	MMAR_2875
MMAR_1583	MMAR_2876
MMAR_1585	MMAR_2882
MMAR_1586	MMAR_2883
MMAR_1589	MMAR_2884
MMAR_1590	MMAR_2885
MMAR_1592	MMAR_2886
MMAR_1611	MMAR_2888
MMAR_1615	MMAR_2903
MMAR_1621	MMAR_2908
MMAR_1622	MMAR_2914
MMAR_1625	MMAR_2928
MMAR_1628	MMAR_2930
MMAR_1629	MMAR_2934
MMAR_1635	MMAR_2938
MMAR_1637	MMAR_2941
MMAR_1642	MMAR_2943
MMAR_1643	MMAR_2944
MMAR_1645	MMAR_2953
MMAR_1650	MMAR_3008
MMAR_1652	MMAR_3018
MMAR_1660	MMAR_3019
MMAR_1661	MMAR_3032
MMAR_1662	MMAR_3035
MMAR_1671	MMAR_3040
MMAR_1672	MMAR_3043
MMAR_1673	MMAR_3047
MMAR_1674	MMAR_3048
MMAR_1675	MMAR_3049
MMAR_1677	MMAR_3053
MMAR_1678	MMAR_3067
MMAR_1680	MMAR_3084
MMAR_1681	MMAR_3085
MMAR_1682	MMAR_3086
MMAR_1689	MMAR_3101
MMAR_1690	MMAR_3103
MMAR_1691	MMAR_3105
MMAR_1695	MMAR_3109
MMAR_1701	MMAR_3111
MMAR_1702	MMAR_3122
MMAR_1706	MMAR_3170
MMAR_1707	MMAR_3174
MMAR_1708	MMAR_3176
MMAR_1711	MMAR_3187
MMAR_1713	MMAR_3192
MMAR_1715	MMAR_3203
MMAR_1717	MMAR_3206
MMAR_1723	MMAR_3209
MMAR_1729	MMAR_3211
MMAR_1731	MMAR_3220
MMAR_1733	MMAR_3221
MMAR_1734	MMAR_3225
MMAR_1735	MMAR_3229
MMAR_1738	MMAR_3254
MMAR_1739	MMAR_3259
MMAR_1740	MMAR_3262
MMAR_1741	MMAR_3263
MMAR_1742	MMAR_3264
MMAR_1743	MMAR_3265
MMAR_1746	MMAR_3266
MMAR_1747	MMAR_3268
MMAR_1748	MMAR_3274
MMAR_1750	MMAR_3280
MMAR_1751	MMAR_3281
MMAR_1760	MMAR_3290
MMAR_1761	MMAR_3291
MMAR_1762	MMAR_3295
MMAR_1763	MMAR_3299
MMAR_1765	MMAR_3310
MMAR_1778	MMAR_3312
MMAR_1779	MMAR_3314
MMAR_1780	MMAR_3326
MMAR_1783	MMAR_3328
MMAR_1784	MMAR_3329
MMAR_1785	MMAR_3330
MMAR_1786	MMAR_3335
MMAR_1788	MMAR_3341
MMAR_1791	MMAR_3346
MMAR_1792	MMAR_3349
MMAR_1793	MMAR_3358
MMAR_1796	MMAR_3359
MMAR_1797	MMAR_3361
MMAR_1798	MMAR_3362
MMAR_1800	MMAR_3370
MMAR_1802	MMAR_3374
MMAR_1804	MMAR_3375
MMAR_1805	MMAR_3376
MMAR_1807	MMAR_3383
MMAR_1808	MMAR_3384
MMAR_1811	MMAR_3385
MMAR_1812	MMAR_3387
MMAR_1815	MMAR_3389
MMAR_1817	MMAR_3395
MMAR_1818	MMAR_3396
MMAR_1819	MMAR_3398
MMAR_1820	MMAR_3399
MMAR_1821	MMAR_3400
MMAR_1822	MMAR_3401
MMAR_1824	MMAR_3402
MMAR_1826	MMAR_3403
MMAR_1827	MMAR_3405
MMAR_1828	MMAR_3406
MMAR_1829	MMAR_3407
MMAR_1838	MMAR_3408
MMAR_1839	MMAR_3413
MMAR_1841	MMAR_3416
MMAR_1842	MMAR_3417
MMAR_1843	MMAR_3443
MMAR_1844	MMAR_3444
MMAR_1852	MMAR_3452
MMAR_1857	MMAR_3467
MMAR_1859	MMAR_3470
MMAR_1860	MMAR_3474
MMAR_1872	MMAR_3475
MMAR_1874	MMAR_3477
MMAR_1879	MMAR_3478
MMAR_1880	MMAR_3481
MMAR_1881	MMAR_3488
MMAR_1882	MMAR_3494
MMAR_1883	MMAR_3502
MMAR_1885	MMAR_3512
MMAR_1888	MMAR_3513
MMAR_1891	MMAR_3514
MMAR_1892	MMAR_3522
MMAR_1895	MMAR_3526
MMAR_1897	MMAR_3539
MMAR_1899	MMAR_3541
MMAR_1902	MMAR_3545
MMAR_1906	MMAR_3546
MMAR_1913	MMAR_3547
MMAR_1917	MMAR_3548
MMAR_1920	MMAR_3552
MMAR_1921	MMAR_3566
MMAR_1923	MMAR_3570
MMAR_1924	MMAR_3576
MMAR_1925	MMAR_3613
MMAR_1926	MMAR_3631
MMAR_1927	MMAR_3637
MMAR_1929	MMAR_3640
MMAR_1931	MMAR_3642
MMAR_1932	MMAR_3643
MMAR_1933	MMAR_3654
MMAR_1934	MMAR_3656
MMAR_1940	MMAR_3657
MMAR_1947	MMAR_3661
MMAR_1950	MMAR_3662
MMAR_1956	MMAR_3665
MMAR_1958	MMAR_3674
MMAR_1961	MMAR_3688
MMAR_1962	MMAR_3712
MMAR_1963	MMAR_3715
MMAR_1964	MMAR_3716
MMAR_1965	MMAR_3718
MMAR_1967	MMAR_3721
MMAR_1969	MMAR_3726
MMAR_1974	MMAR_3737
MMAR_1980	MMAR_3738
MMAR_1981	MMAR_3741
MMAR_1986	MMAR_3749
MMAR_1988	MMAR_3750
MMAR_1990	MMAR_3752
MMAR_1996	MMAR_3754
MMAR_1997	MMAR_3755
MMAR_1998	MMAR_3756
MMAR_2001	MMAR_3757
MMAR_2009	MMAR_3760
MMAR_2013	MMAR_3765
MMAR_2016	MMAR_3773
MMAR_2018	MMAR_3801
MMAR_2021	MMAR_3805
MMAR_2023	MMAR_3822
MMAR_2024	MMAR_3824
MMAR_2025	MMAR_3826
MMAR_2026	MMAR_3830
MMAR_2027	MMAR_3832
MMAR_2028	MMAR_3833
MMAR_2029	MMAR_3834
MMAR_2030	MMAR_3836
MMAR_2031	MMAR_3837
MMAR_2035	MMAR_3841
MMAR_2037	MMAR_3845
MMAR_2038	MMAR_3846
MMAR_2039	MMAR_3847
MMAR_2040	MMAR_3848
MMAR_2041	MMAR_3849
MMAR_2046	MMAR_3850
MMAR_2051	MMAR_3851
MMAR_2052	MMAR_3852
MMAR_2053	MMAR_3861
MMAR_2062	MMAR_3863
MMAR_2063	MMAR_3865
MMAR_2072	MMAR_3866
MMAR_2073	MMAR_3867
MMAR_2079	MMAR_3868
MMAR_2087	MMAR_3869
MMAR_2088	MMAR_3870
MMAR_2090	MMAR_3872
MMAR_2091	MMAR_3876
MMAR_2092	MMAR_3962
MMAR_2093	MMAR_3966
MMAR_2094	MMAR_3970
MMAR_2096	MMAR_3973
MMAR_2098	MMAR_3976
MMAR_2100	MMAR_3980
MMAR_2101	MMAR_3984
MMAR_2104	MMAR_3985
MMAR_2107	MMAR_3988
MMAR_2108	MMAR_3998
MMAR_2109	MMAR_3999
MMAR_2110	MMAR_4000
MMAR_2111	MMAR_4006
MMAR_2119	MMAR_4007
MMAR_2120	MMAR_4022
MMAR_2127	MMAR_4043
MMAR_2148	MMAR_4049
MMAR_2152	MMAR_4050
MMAR_2156	MMAR_4051
MMAR_2157	MMAR_4052
MMAR_2162	MMAR_4053
MMAR_2164	MMAR_4054
MMAR_2167	MMAR_4055
MMAR_2169	MMAR_4056
MMAR_2170	MMAR_4057
MMAR_2171	MMAR_4076
MMAR_2172	MMAR_4080
MMAR_2173	MMAR_4081
MMAR_2174	MMAR_4098
MMAR_2175	MMAR_4110
MMAR_2176	MMAR_4120
MMAR_2178	MMAR_4122
MMAR_2180	MMAR_4129
MMAR_2181	MMAR_4134
MMAR_2182	MMAR_4137
MMAR_2183	MMAR_4139
MMAR_2185	MMAR_4153
MMAR_2193	MMAR_4155
MMAR_2194	MMAR_4157
MMAR_2198	MMAR_4162
MMAR_2199	MMAR_4166
MMAR_2200	MMAR_4167
MMAR_2201	MMAR_4168
MMAR_2202	MMAR_4170
MMAR_2203	MMAR_4174
MMAR_2204	MMAR_4187
MMAR_2205	MMAR_4191
MMAR_2208	MMAR_4199
MMAR_2209	MMAR_4211
MMAR_2210	MMAR_4213
MMAR_2211	MMAR_4214
MMAR_2213	MMAR_4218
MMAR_2215	MMAR_4223
MMAR_2216	MMAR_4252
MMAR_2217	MMAR_4255
MMAR_2218	MMAR_4263
MMAR_2219	MMAR_4265
MMAR_2221	MMAR_4293
MMAR_2222	MMAR_4294
MMAR_2223	MMAR_4308
MMAR_2224	MMAR_4312
MMAR_2225	MMAR_4317
MMAR_2226	MMAR_4318
MMAR_2227	MMAR_4319
MMAR_2228	MMAR_4321
MMAR_2229	MMAR_4329
MMAR_2230	MMAR_4338
MMAR_2237	MMAR_4344
MMAR_2241	MMAR_4356
MMAR_2242	MMAR_4363
MMAR_2246	MMAR_4375
MMAR_2249	MMAR_4377
MMAR_2251	MMAR_4381
MMAR_2255	MMAR_4391
MMAR_2259	MMAR_4393
MMAR_2260	MMAR_4394
MMAR_2261	MMAR_4399
MMAR_2262	MMAR_4405
MMAR_2263	MMAR_4406
MMAR_2264	MMAR_4409
MMAR_2266	MMAR_4410
MMAR_2279	MMAR_4411
MMAR_2281	MMAR_4414
MMAR_2285	MMAR_4419
MMAR_2286	MMAR_4453
MMAR_2287	MMAR_4463
MMAR_2288	MMAR_4481
MMAR_2290	MMAR_4482
MMAR_2291	MMAR_4483
MMAR_2294	MMAR_4489
MMAR_2295	MMAR_4513
MMAR_2299	MMAR_4532
MMAR_2301	MMAR_4533
MMAR_2302	MMAR_4534
MMAR_2303	MMAR_4535
MMAR_2304	MMAR_4536
MMAR_2306	MMAR_4551
MMAR_2308	MMAR_4571
MMAR_2311	MMAR_4572
MMAR_2312	MMAR_4575
MMAR_2316	MMAR_4577
MMAR_2318	MMAR_4578
MMAR_2328	MMAR_4580
MMAR_2332	MMAR_4587
MMAR_2337	MMAR_4606
MMAR_2342	MMAR_4612
MMAR_2345	MMAR_4613
MMAR_2347	MMAR_4614
MMAR_2348	MMAR_4615
MMAR_2351	MMAR_4624
MMAR_2357	MMAR_4630
MMAR_2359	MMAR_4639
MMAR_2360	MMAR_4644
MMAR_2361	MMAR_4646
MMAR_2363	MMAR_4682
MMAR_2368	MMAR_4686
MMAR_2369	MMAR_4688
MMAR_2374	MMAR_4690
MMAR_2377	MMAR_4705
MMAR_2378	MMAR_4706
MMAR_2381	MMAR_4707
MMAR_2383	MMAR_4708
MMAR_2384	MMAR_4709
MMAR_2385	MMAR_4710
MMAR_2388	MMAR_4711
MMAR_2390	MMAR_4712
MMAR_2394	MMAR_4713
MMAR_2395	MMAR_4714
MMAR_2396	MMAR_4717
MMAR_2397	MMAR_4721
MMAR_2398	MMAR_4722
MMAR_2400	MMAR_4731
MMAR_2401	MMAR_4732
MMAR_2403	MMAR_4733
MMAR_2404	MMAR_4734
MMAR_2409	MMAR_4735
MMAR_2411	MMAR_4742
MMAR_2412	MMAR_4744
MMAR_2413	MMAR_4746
MMAR_2414	MMAR_4748
MMAR_2415	MMAR_4750
MMAR_2420	MMAR_4773
MMAR_2422	MMAR_4774
MMAR_2436	MMAR_4775
MMAR_2438	MMAR_4776
MMAR_2449	MMAR_4780
MMAR_2450	MMAR_4802
MMAR_2451	MMAR_4818
MMAR_2454	MMAR_4819
MMAR_2458	MMAR_4820
MMAR_2461	MMAR_4869
MMAR_2462	MMAR_4884
MMAR_2466	MMAR_4885
MMAR_2470	MMAR_4899
MMAR_2471	MMAR_4901
MMAR_2473	MMAR_4903
MMAR_2475	MMAR_4911
MMAR_2480	MMAR_4912
MMAR_2495	MMAR_4920
MMAR_2496	MMAR_4921
MMAR_2497	MMAR_4922
MMAR_2498	MMAR_4923
MMAR_2499	MMAR_4934
MMAR_2500	MMAR_4935
MMAR_2501	MMAR_4937
MMAR_2504	MMAR_4939
MMAR_2505	MMAR_4949
MMAR_2506	MMAR_4950
MMAR_2523	MMAR_4951
MMAR_2524	MMAR_4953
MMAR_2525	MMAR_4954
MMAR_2527	MMAR_4955
MMAR_2528	MMAR_4964
MMAR_2558	MMAR_4966
MMAR_2565	MMAR_4967
MMAR_2574	MMAR_4970
MMAR_2581	MMAR_4971
MMAR_2583	MMAR_4979
MMAR_2584	MMAR_4982
MMAR_2587	MMAR_4983
MMAR_2592	MMAR_4984
MMAR_2593	MMAR_4985
MMAR_2604	MMAR_4986
MMAR_2615	MMAR_4987
MMAR_2616	MMAR_4988
MMAR_2621	MMAR_4989
MMAR_2624	MMAR_4995
MMAR_2625	MMAR_4999
MMAR_2626	MMAR_5012
MMAR_2627	MMAR_5013
MMAR_2628	MMAR_5014
MMAR_2633	MMAR_5039
MMAR_2636	MMAR_5040
MMAR_2637	MMAR_5041
MMAR_2640	MMAR_5042
MMAR_2643	MMAR_5047
MMAR_2644	MMAR_5048
MMAR_2645	MMAR_5051
MMAR_2656	MMAR_5053
MMAR_2661	MMAR_5093
MMAR_2662	MMAR_5099
MMAR_2666	MMAR_5114
MMAR_2667	MMAR_5115
MMAR_2676	MMAR_5116
MMAR_2678	MMAR_5135
MMAR_2682	MMAR_5142
MMAR_2686	MMAR_5146
MMAR_2688	MMAR_5155
MMAR_2697	MMAR_5175
MMAR_2698	MMAR_5201
MMAR_2699	MMAR_5213
MMAR_2700	MMAR_5217
MMAR_2703	MMAR_5225
MMAR_2709	MMAR_5240
MMAR_2712	MMAR_5265
MMAR_2713	MMAR_5271
MMAR_2715	MMAR_5272
MMAR_2716	MMAR_5273
MMAR_2717	MMAR_5276
MMAR_2720	MMAR_5311
MMAR_2723	MMAR_5314
MMAR_2727	MMAR_5315
MMAR_2730	MMAR_5316
MMAR_2732	MMAR_5325
MMAR_2734	MMAR_5328
MMAR_2736	MMAR_5331
MMAR_2738	MMAR_5347
MMAR_2739	MMAR_5366
MMAR_2745	MMAR_5367
MMAR_2746	MMAR_5373
MMAR_2751	MMAR_5374
MMAR_2752	MMAR_5384
MMAR_2759	MMAR_5409
MMAR_2762	MMAR_5410
MMAR_2764	MMAR_5423
MMAR_2765	MMAR_5428
MMAR_2769	MMAR_5445
MMAR_2773	MMAR_5446
MMAR_2774	MMAR_5451
MMAR_2781	MMAR_5452
MMAR_2788	MMAR_5458
MMAR_2792	MMAR_5555
MMAR_2793
MMAR_2794
MMAR_2795
MMAR_2796
MMAR_2797
MMAR_2798
MMAR_2802
MMAR_2819
MMAR_2820
MMAR_2830
MMAR_2831
MMAR_2834
MMAR_2835
MMAR_2836
MMAR_2843
MMAR_2846
MMAR_2853
MMAR_2855
MMAR_2861
MMAR_2869
MMAR_2870
MMAR_2872
MMAR_2880
MMAR_2881
MMAR_2893
MMAR_2894
MMAR_2900
MMAR_2902
MMAR_2912
MMAR_2913
MMAR_2918
MMAR_2924
MMAR_2925
MMAR_2926
MMAR_2933
MMAR_2942
MMAR_2945
MMAR_2946
MMAR_2947
MMAR_2948
MMAR_2950
MMAR_2951
MMAR_3007
MMAR_3010
MMAR_3011
MMAR_3012
MMAR_3013
MMAR_3014
MMAR_3015
MMAR_3016
MMAR_3020
MMAR_3021
MMAR_3030
MMAR_3033
MMAR_3037
MMAR_3039
MMAR_3041
MMAR_3042
MMAR_3044
MMAR_3045
MMAR_3046
MMAR_3050
MMAR_3051
MMAR_3052
MMAR_3054
MMAR_3055
MMAR_3056
MMAR_3066
MMAR_3072
MMAR_3074
MMAR_3076
MMAR_3077
MMAR_3078
MMAR_3079
MMAR_3080
MMAR_3083
MMAR_3089
MMAR_3093
MMAR_3094
MMAR_3095
MMAR_3096
MMAR_3098
MMAR_3099
MMAR_3100
MMAR_3104
MMAR_3107
MMAR_3108
MMAR_3112
MMAR_3115
MMAR_3116
MMAR_3119
MMAR_3120
MMAR_3121
MMAR_3123
MMAR_3173
MMAR_3175
MMAR_3177
MMAR_3183
MMAR_3184
MMAR_3186
MMAR_3189
MMAR_3190
MMAR_3191
MMAR_3193
MMAR_3194
MMAR_3195
MMAR_3196
MMAR_3197
MMAR_3198
MMAR_3199
MMAR_3201
MMAR_3202
MMAR_3205
MMAR_3208
MMAR_3212
MMAR_3213
MMAR_3214
MMAR_3215
MMAR_3216
MMAR_3217
MMAR_3219
MMAR_3222
MMAR_3223
MMAR_3227
MMAR_3228
MMAR_3232
MMAR_3234
MMAR_3236
MMAR_3240
MMAR_3242
MMAR_3243
MMAR_3245
MMAR_3246
MMAR_3249
MMAR_3250
MMAR_3251
MMAR_3252
MMAR_3253
MMAR_3255
MMAR_3256
MMAR_3258
MMAR_3267
MMAR_3276
MMAR_3283
MMAR_3284
MMAR_3285
MMAR_3286
MMAR_3287
MMAR_3288
MMAR_3293
MMAR_3297
MMAR_3298
MMAR_3300
MMAR_3301
MMAR_3304
MMAR_3305
MMAR_3306
MMAR_3307
MMAR_3309
MMAR_3311
MMAR_3313
MMAR_3316
MMAR_3320
MMAR_3322
MMAR_3327
MMAR_3331
MMAR_3332
MMAR_3333
MMAR_3348
MMAR_3354
MMAR_3360
MMAR_3368
MMAR_3369
MMAR_3371
MMAR_3392
MMAR_3393
MMAR_3394
MMAR_3419
MMAR_3450
MMAR_3454
MMAR_3456
MMAR_3457
MMAR_3465
MMAR_3466
MMAR_3480
MMAR_3485
MMAR_3503
MMAR_3505
MMAR_3509
MMAR_3524
MMAR_3529
MMAR_3542
MMAR_3550
MMAR_3551
MMAR_3575
MMAR_3583
MMAR_3585
MMAR_3615
MMAR_3617
MMAR_3618
MMAR_3619
MMAR_3625
MMAR_3626
MMAR_3628
MMAR_3629
MMAR_3630
MMAR_3633
MMAR_3641
MMAR_3646
MMAR_3647
MMAR_3650
MMAR_3651
MMAR_3653
MMAR_3659
MMAR_3664
MMAR_3667
MMAR_3668
MMAR_3670
MMAR_3671
MMAR_3672
MMAR_3673
MMAR_3675
MMAR_3676
MMAR_3677
MMAR_3682
MMAR_3683
MMAR_3684
MMAR_3687
MMAR_3699
MMAR_3708
MMAR_3710
MMAR_3711
MMAR_3714
MMAR_3717
MMAR_3720
MMAR_3725
MMAR_3730
MMAR_3733
MMAR_3734
MMAR_3735
MMAR_3740
MMAR_3745
MMAR_3746
MMAR_3747
MMAR_3748
MMAR_3751
MMAR_3753
MMAR_3758
MMAR_3759
MMAR_3763
MMAR_3764
MMAR_3766
MMAR_3767
MMAR_3768
MMAR_3769
MMAR_3770
MMAR_3771
MMAR_3774
MMAR_3798
MMAR_3806
MMAR_3810
MMAR_3811
MMAR_3812
MMAR_3813
MMAR_3818
MMAR_3820
MMAR_3825
MMAR_3827
MMAR_3828
MMAR_3844
MMAR_3853
MMAR_3854
MMAR_3855
MMAR_3859
MMAR_3862
MMAR_3947
MMAR_3955
MMAR_3957
MMAR_3958
MMAR_3961
MMAR_3963
MMAR_3964
MMAR_3965
MMAR_3971
MMAR_3974
MMAR_3975
MMAR_3977
MMAR_3979
MMAR_3981
MMAR_3990
MMAR_3991
MMAR_3992
MMAR_3993
MMAR_3994
MMAR_3996
MMAR_4005
MMAR_4009
MMAR_4023
MMAR_4025
MMAR_4028
MMAR_4040
MMAR_4042
MMAR_4044
MMAR_4046
MMAR_4058
MMAR_4059
MMAR_4060
MMAR_4061
MMAR_4065
MMAR_4067
MMAR_4068
MMAR_4069
MMAR_4077
MMAR_4078
MMAR_4083
MMAR_4084
MMAR_4085
MMAR_4092
MMAR_4094
MMAR_4095
MMAR_4096
MMAR_4097
MMAR_4099
MMAR_4100
MMAR_4104
MMAR_4105
MMAR_4107
MMAR_4109
MMAR_4116
MMAR_4117
MMAR_4123
MMAR_4126
MMAR_4127
MMAR_4128
MMAR_4131
MMAR_4136
MMAR_4140
MMAR_4141
MMAR_4142
MMAR_4144
MMAR_4146
MMAR_4147
MMAR_4148
MMAR_4149
MMAR_4152
MMAR_4165
MMAR_4173
MMAR_4176
MMAR_4178
MMAR_4181
MMAR_4182
MMAR_4183
MMAR_4185
MMAR_4188
MMAR_4190
MMAR_4192
MMAR_4193
MMAR_4194
MMAR_4196
MMAR_4197
MMAR_4201
MMAR_4202
MMAR_4204
MMAR_4205
MMAR_4206
MMAR_4207
MMAR_4208
MMAR_4217
MMAR_4224
MMAR_4227
MMAR_4229
MMAR_4230
MMAR_4231
MMAR_4232
MMAR_4233
MMAR_4235
MMAR_4237
MMAR_4243
MMAR_4245
MMAR_4260
MMAR_4270
MMAR_4272
MMAR_4273
MMAR_4275
MMAR_4278
MMAR_4281
MMAR_4283
MMAR_4284
MMAR_4287
MMAR_4290
MMAR_4292
MMAR_4298
MMAR_4301
MMAR_4302
MMAR_4307
MMAR_4309
MMAR_4311
MMAR_4315
MMAR_4316
MMAR_4320
MMAR_4324
MMAR_4330
MMAR_4331
MMAR_4333
MMAR_4334
MMAR_4339
MMAR_4340
MMAR_4346
MMAR_4347
MMAR_4348
MMAR_4349
MMAR_4353
MMAR_4364
MMAR_4370
MMAR_4373
MMAR_4374
MMAR_4383
MMAR_4384
MMAR_4386
MMAR_4387
MMAR_4392
MMAR_4398
MMAR_4400
MMAR_4404
MMAR_4415
MMAR_4423
MMAR_4425
MMAR_4438
MMAR_4459
MMAR_4460
MMAR_4462
MMAR_4464
MMAR_4465
MMAR_4467
MMAR_4469
MMAR_4470
MMAR_4472
MMAR_4473
MMAR_4477
MMAR_4478
MMAR_4484
MMAR_4486
MMAR_4488
MMAR_4490
MMAR_4491
MMAR_4493
MMAR_4494
MMAR_4495
MMAR_4497
MMAR_4501
MMAR_4502
MMAR_4503
MMAR_4504
MMAR_4505
MMAR_4506
MMAR_4509
MMAR_4511
MMAR_4512
MMAR_4514
MMAR_4516
MMAR_4517
MMAR_4518
MMAR_4519
MMAR_4520
MMAR_4521
MMAR_4522
MMAR_4528
MMAR_4529
MMAR_4530
MMAR_4539
MMAR_4544
MMAR_4545
MMAR_4546
MMAR_4547
MMAR_4548
MMAR_4552
MMAR_4553
MMAR_4555
MMAR_4556
MMAR_4557
MMAR_4559
MMAR_4560
MMAR_4561
MMAR_4562
MMAR_4563
MMAR_4574
MMAR_4579
MMAR_4585
MMAR_4611
MMAR_4617
MMAR_4619
MMAR_4621
MMAR_4622
MMAR_4625
MMAR_4626
MMAR_4627
MMAR_4634
MMAR_4635
MMAR_4637
MMAR_4638
MMAR_4641
MMAR_4642
MMAR_4643
MMAR_4650
MMAR_4651
MMAR_4652
MMAR_4656
MMAR_4657
MMAR_4661
MMAR_4662
MMAR_4663
MMAR_4664
MMAR_4666
MMAR_4667
MMAR_4668
MMAR_4669
MMAR_4670
MMAR_4673
MMAR_4678
MMAR_4680
MMAR_4681
MMAR_4683
MMAR_4684
MMAR_4689
MMAR_4691
MMAR_4692
MMAR_4693
MMAR_4703
MMAR_4715
MMAR_4718
MMAR_4719
MMAR_4720
MMAR_4745
MMAR_4749
MMAR_4751
MMAR_4756
MMAR_4770
MMAR_4771
MMAR_4777
MMAR_4778
MMAR_4779
MMAR_4781
MMAR_4782
MMAR_4783
MMAR_4787
MMAR_4788
MMAR_4790
MMAR_4791
MMAR_4792
MMAR_4793
MMAR_4794
MMAR_4795
MMAR_4796
MMAR_4801
MMAR_4803
MMAR_4804
MMAR_4805
MMAR_4806
MMAR_4807
MMAR_4809
MMAR_4810
MMAR_4811
MMAR_4812
MMAR_4813
MMAR_4815
MMAR_4822
MMAR_4823
MMAR_4824
MMAR_4849
MMAR_4854
MMAR_4859
MMAR_4862
MMAR_4864
MMAR_4865
MMAR_4873
MMAR_4881
MMAR_4883
MMAR_4889
MMAR_4891
MMAR_4892
MMAR_4893
MMAR_4894
MMAR_4897
MMAR_4898
MMAR_4913
MMAR_4915
MMAR_4918
MMAR_4919
MMAR_4924
MMAR_4931
MMAR_4941
MMAR_4942
MMAR_4943
MMAR_4944
MMAR_4945
MMAR_4946
MMAR_4952
MMAR_4956
MMAR_4959
MMAR_4960
MMAR_4962
MMAR_4976
MMAR_4980
MMAR_4981
MMAR_4997
MMAR_4998
MMAR_5004
MMAR_5036
MMAR_5037
MMAR_5044
MMAR_5046
MMAR_5049
MMAR_5052
MMAR_5059
MMAR_5060
MMAR_5062
MMAR_5069
MMAR_5070
MMAR_5073
MMAR_5078
MMAR_5079
MMAR_5080
MMAR_5081
MMAR_5082
MMAR_5083
MMAR_5087
MMAR_5088
MMAR_5089
MMAR_5090
MMAR_5091
MMAR_5092
MMAR_5094
MMAR_5095
MMAR_5096
MMAR_5101
MMAR_5103
MMAR_5104
MMAR_5105
MMAR_5106
MMAR_5107
MMAR_5108
MMAR_5109
MMAR_5110
MMAR_5111
MMAR_5112
MMAR_5119
MMAR_5125
MMAR_5126
MMAR_5127
MMAR_5130
MMAR_5132
MMAR_5134
MMAR_5137
MMAR_5139
MMAR_5141
MMAR_5143
MMAR_5144
MMAR_5145
MMAR_5147
MMAR_5148
MMAR_5149
MMAR_5150
MMAR_5151
MMAR_5152
MMAR_5153
MMAR_5156
MMAR_5158
MMAR_5159
MMAR_5160
MMAR_5161
MMAR_5165
MMAR_5166
MMAR_5174
MMAR_5184
MMAR_5185
MMAR_5186
MMAR_5189
MMAR_5190
MMAR_5191
MMAR_5196
MMAR_5198
MMAR_5199
MMAR_5200
MMAR_5203
MMAR_5204
MMAR_5205
MMAR_5207
MMAR_5209
MMAR_5211
MMAR_5212
MMAR_5214
MMAR_5215
MMAR_5216
MMAR_5220
MMAR_5221
MMAR_5222
MMAR_5223
MMAR_5228
MMAR_5229
MMAR_5230
MMAR_5231
MMAR_5233
MMAR_5234
MMAR_5242
MMAR_5243
MMAR_5252
MMAR_5253
MMAR_5254
MMAR_5255
MMAR_5257
MMAR_5258
MMAR_5259
MMAR_5260
MMAR_5269
MMAR_5270
MMAR_5275
MMAR_5278
MMAR_5280
MMAR_5282
MMAR_5283
MMAR_5284
MMAR_5285
MMAR_5287
MMAR_5288
MMAR_5289
MMAR_5295
MMAR_5299
MMAR_5300
MMAR_5304
MMAR_5305
MMAR_5306
MMAR_5307
MMAR_5308
MMAR_5309
MMAR_5313
MMAR_5322
MMAR_5324
MMAR_5327
MMAR_5330
MMAR_5332
MMAR_5333
MMAR_5337
MMAR_5338
MMAR_5339
MMAR_5340
MMAR_5345
MMAR_5353
MMAR_5354
MMAR_5355
MMAR_5356
MMAR_5369
MMAR_5370
MMAR_5371
MMAR_5372
MMAR_5375
MMAR_5376
MMAR_5378
MMAR_5379
MMAR_5380
MMAR_5382
MMAR_5383
MMAR_5388
MMAR_5393
MMAR_5394
MMAR_5398
MMAR_5401
MMAR_5403
MMAR_5406
MMAR_5415
MMAR_5421
MMAR_5424
MMAR_5431
MMAR_5443
MMAR_5444
MMAR_5449
MMAR_5450
MMAR_5469
MMAR_5471
MMAR_5473
MMAR_5474
MMAR_5475
MMAR_5482
MMAR_5483
MMAR_5486
MMAR_5549
MMAR_5557
MMAR_5567
MMAR_5568
MMAR_5569
MMAR_5574
MMAR_5577
MMAR_5578
