# Supplementary material for: Transcriptome Changes of Mycobacterium marinum in the Process of Resuscitation From Hypoxia-Induced Dormancy
Source: Front Genet. 2020 Feb 7;10:1359. doi: 10.3389/fgene.2019.01359 (PMC7025489; doi:10.3389/fgene.2019.01359)
Supplement: Supplementary Table 3 — Primer sequences of genes analyzed by RT-PCR. [file Table_3.xlsx]

## Sheet: Sheet1
primer_ID	5'to3'	primer_ID	5'to3'
0.5-MMAR_3558-F	gactgttcgagccgttcaac	12-MMAR_1479-F	ggccagcttctacaccatgta
0.5-MMAR_3558-R	tgtccttgaccagctcgatg	12-MMAR_1479-R	tcccagttgaccatcaccac
0.5-MMAR_4852-F	gaggtgtttcggatgcttgc	12-MMAR_1093-F	tcactatcgccgtcatgctc
0.5-MMAR_4852-R	aagaccgcatcgatcaccaa	12-MMAR_1093-R	tcgttccagagattcgccag
0.5-MMAR_0922-F	aagaccaccctgctcaacg	12-MMAR_4584-F	acaaatcggcaagcgaatgg
0.5-MMAR_0922-R	cagcgtcgggatcagattga	12-MMAR_4584-R	tgatgactcgctcgaacagg
0.5-MMAR_0923-F	cggggttggtgcactatca	12-MMAR_0229-F	tccagctaccagttcgcttt
0.5-MMAR_0923-R	cgtatcgtgttgctgccaag	12-MMAR_0229-R	actcatccgccgcttgaat
0.5-MMAR_5404-F	gacctcgactatgacggcaa	12-MMAR_5099-F	gaggactgttagggcactcg
0.5-MMAR_5404-R	gtaggccatgttctcgggaa	12-MMAR_5099-R	gtccgtaactgccatgggat
0.5-MMAR_0921-F	tctatgccaccaactcgacg	12-MMAR_2669-F	tggcagatcattcagacgca
0.5-MMAR_0921-R	ggttgaccgtgttctcgagt	12-MMAR_2669-R	tcaactgctgggctatcgac
0.5-MMAR_4219-F	cccaagtcgagtcatacgca	12-MMAR_0903-F	ggcgtcgatctgatcaggtt
0.5-MMAR_4219-R	gtgatggccagaaacttcgc	12-MMAR_0903-R	tagccaattcgagtttgcgc
0.5-MMAR_5405-F	ggtgtctacttccactgcca	12-MMAR_1315-F	aacatcttgggcatggacga
0.5-MMAR_5405-R	aagtagaaggtgggacggga	12-MMAR_1315-R	atctccaaatgctgcaacgc
0.5-MMAR_1394-F	agacccctcttcccttgaca	12-MMAR_1314-F	actaccttcagctggccaac
0.5-MMAR_1394-R	tacaacgcagacttggtggt	12-MMAR_1314-R	gggctcgacgtcagtgaata
0.5-MMAR_5170-F	gacccggacgaactctttgt	12-MMAR_0603-F	ctgcacttcacgaccgacta
0.5-MMAR_5170-R	tctcgaagtagtccgaccac	12-MMAR_0603-R	caatgagcaccgacgttctg
0.5-MMAR_1653-F	agttcttcaagacgctgggg	24-MMAR_0335-F	cgagatcgccttcatccact
0.5-MMAR_1653-R	catcagttcggcgatcaatgg	24-MMAR_0335-R	cgttttcacagttctcccgc
0.5-MMAR_1773-F	gatccaatcctgcccgactt	24-MMAR_0602-F	tgggcagcgaaaccaactat
0.5-MMAR_1773-R	gggctgatctcgacaaaggt	24-MMAR_0602-R	tcggcttgatcaatggcaga
0.5-MMAR_5122-F	tgtcgatcatgcttgcgc	24-MMAR_4903-F	acccttgtgatcgcctatgg
0.5-MMAR_5122-R	tcagcagcgacaccagatc	24-MMAR_4903-R	ttgcaatgccagtcaacagc
0.5-MMAR_3690-F	ataccgacaccaccaacacc	24-MMAR_4361-F	gaactggccatcggattcct
0.5-MMAR_3690-R	taccgaagcaagccgtagtc	24-MMAR_4361-R	ccgtgaaatagctgcgcaa
0.5-MMAR_5121-F	ttactggtgcgatcggtctg	24-MMAR_4899-F	caccatccccataacgctca
0.5-MMAR_5121-R	cttcttgagcgaacttgggc	24-MMAR_4899-R	acacgcccaagatgatcgaa
0.5-MMAR_0548-F	tggttcattgcggagatggt	24-MMAR_2009-F	gccgcaccatcatttcgtc
0.5-MMAR_0548-R	ctcgggaaagcagaccactt	24-MMAR_2009-R	gatcacatcggcgaggct
0.5-MMAR_0547-F	tcatgtacaactacccggcg	24-MMAR_0615-F	gccaagaattcaccgaaccg
0.5-MMAR_0547-R	gtgttggcttcgtgggttc	24-MMAR_0615-R	caatagcgacgagacgggaa
0.5-MMAR_0551-F	tacctgacaaccatcctgcac	24-MMAR_2003-F	tggtgcgcgtgtatctgaa
0.5-MMAR_0551-R	agtccgatccaggtctgagt	24-MMAR_2003-R	cgcaggttcgcttccaatag
0.5-MMAR_0546-F	tgagtcttttggatgcacaca	24-MMAR_2649-F	ttaaccggagcgatcaaggg
0.5-MMAR_0546-R	ctgaaaagatgccgcggac	24-MMAR_2649-R	cgttccttgatcagcggaga
0.5-MMAR_0550-F	ccatcagagtgacatcggaca	24-MMAR_4056-F	tcttcgggtacatgcgagtg
0.5-MMAR_0550-R	atcaccacgtccttgtccac	24-MMAR_4056-R	atcggcgggaatcttgacat
0.5-MMAR_3689-F	agattcttcagaccgccgac	24-MMAR_2914-F	actacggtggcctgttcatc
0.5-MMAR_3689-R	gtcaatcgtgttcatcgccg	24-MMAR_2914-R	cacagttcccggcgaagata
4-MMAR_1656-F	gtagccttggtgatcgtcgt	24-MMAR_4709-F	tcacagatcccgattgagcg
4-MMAR_1656-R	ccacggcacaaagagattcg	24-MMAR_4709-R	tgcaccgtttcgttgttgtc
4-MMAR_1658-F	agtacgtggtgatctgctcg	24-MMAR_2576-F	tcctcgccgagaatgtcttg
4-MMAR_1658-R	tacccaatcagcagcagacc	24-MMAR_2576-R	aaactcggcgaacatctggt
4-MMAR_0218-F	gcaatcattctgagcgcgtt	24-MMAR_2620-F	gctgtcgatctccaccgtta
4-MMAR_0218-R	ccgcaccacacatgatcaac	24-MMAR_2620-R	agtcgcaccacaccagttt
4-MMAR_1657-F	tgggagccgagaaacatgag	24-MMAR_4710-F	gacggtactggtgatcgctt
4-MMAR_1657-R	caacatgagaaatcccgcgg	24-MMAR_4710-R	atgagcctgatctgcgatgg
4-MMAR_1655-F	ggtctggtgcggattgatct	24-MMAR_2257-F	cgatcgcattgtgttgtccc
4-MMAR_1655-R	tcaccaggcccatgttttca	24-MMAR_2257-R	gctgaatcgaacggtgcttc
4-MMAR_1654-F	cagaatcatgcggctggg	24-MMAR_3474-F	attggctggtgatggagacc
4-MMAR_1654-R	cgaacgctccggagatct	24-MMAR_3474-R	tcagccgttccagatcgatg
4-MMAR_1194-F	ttttgtgtgctggccttcg	48-MMAR_3465-F	gatgccgtgacgatacctgt
4-MMAR_1194-R	atctcgacggcattggtga	48-MMAR_3465-R	acaactgaccgatggaaccc
4-MMAR_1132-F	ccgacatctggaactggca	48-MMAR_4824-F	caaccgattcctgcatgacg
4-MMAR_1132-R	agcggcactcttcgatca	48-MMAR_4824-R	tgtttggtgcgcatgaacag
4-MMAR_0904-F	gttcatgcgggtcttcactac	48-MMAR_4482-F	gcaaacgatggcactttggt
4-MMAR_0904-R	aacataggaaggctgcgaca	48-MMAR_4482-R	ctaacaacgccgctgaatcg
4-MMAR_4029-F	ccatcaatcttgctgcggat	48-MMAR_5572-F	gggcgaatcgcctggtca
4-MMAR_4029-R	gcagccttgtcatcgtgttt	48-MMAR_5572-R	ctagaccgcgaaccgcag
4-MMAR_1725-F	gtgagacaggatagcggcat	48-MMAR_4750-F	gagtcagcggcgaattgttc
4-MMAR_1725-R	caggggatcgtcgacatgg	48-MMAR_4750-R	ctctgccgaatcctggttca
4-MMAR_0845-F	gtggtgattttggcctacgc	48-MMAR_2944-F	ttgacccgtatctgctcacc
4-MMAR_0845-R	agcgggtttgatcatcacga	48-MMAR_2944-R	acgctggtgaacaagatggt
4-MMAR_5484-F	atgaccgaggctgacatcac	48-MMAR_1790-F	aaaccgcgagcattttcctg
4-MMAR_5484-R	tcgagcaggtccaacaactc	48-MMAR_1790-R	ccctgctcgtcttgtgtctt
4-MMAR_3736-F	gatggcgaacagattgtggtg	48-MMAR_3688-F	cgtttcgttcaccagcaaga
4-MMAR_3736-R	gcagcgaatccagttgttcc	48-MMAR_3688-R	acgaacgtcacattctgggt
4-MMAR_0041-F	gggaggagtacggggtgt	48-MMAR_3051-F	gttcatcaaagccacccagc
4-MMAR_0041-R	acctgtgtgaccggcaaat	48-MMAR_3051-R	tagccaggttcgagcactg
4-MMAR_1908-F	ccgactccgtattgctccaa	48-MMAR_1555-F	agcgctggaccctattgatc
4-MMAR_1908-R	cgaatggcgctctgaggtat	48-MMAR_1555-R	actgcatgaggacgacgatc
4-MMAR_4407-F	ggtgctgacgatggagattc	48-MMAR_1630-F	atcgacaccattgcgctcta
4-MMAR_4407-R	accaccatcgccaacattg	48-MMAR_1630-R	accgacatgaaagccgaact
4-MMAR_3776-F	tctacaccgtgaactgggac	48-MMAR_2651-F	cttgtcggtccaacgcattc
4-MMAR_3776-R	actcggatctgctcttcacg	48-MMAR_2651-R	cggccagtacatcagcgata
12-MMAR_3865-F	atggtctatgtcagcctgcg	48-MMAR_4923-F	tccaatgacaccactgcctc
12-MMAR_3865-R	aaccgtaccttcgccagttt	48-MMAR_4923-R	gaattctggaaaccggtggc
12-MMAR_4167-F	acggagaacctgaaagtgca	48-MMAR_5449-F	gatgaagaccgatgccgcta
12-MMAR_4167-R	ataccggcgttattgagcga	48-MMAR_5449-R	ttggcggcttcctggaaa
12-MMAR_1475-F	cgacggcctggagaaatgta	48-MMAR_5315-F	gcaacgtcaacatcgcgat
12-MMAR_1475-R	gtcggccaactcgtagtcat	48-MMAR_5315-R	cgtgccgctgatcttgtag
12-MMAR_2343-F	ccatgtttatcagcgccgtg	48-MMAR_3346-F	gcttggttttgcgtctcgtt
12-MMAR_2343-R	gggattccagggtcaaagct	48-MMAR_3346-R	ttcgattgattgcggcatgg
12-MMAR_2502-F	gcaccgatcatgacattgcc	48-MMAR_5319-F	tcgtgtggttgctcattgga
12-MMAR_2502-R	agacttcagatcatcggcgg	48-MMAR_5319-R	attccattgcgctaggttgc
12-MMAR_3555-F	ccgcagcttcttcgaacatg	48-MMAR_2839-F	tcactccggcgatttctcag
12-MMAR_3555-R	acgtgggtgatctgatgacg	48-MMAR_2839-R	catcgcaacaatggtcggag
12-MMAR_2320-F	agtacacgtggcaggacaag	48-MMAR_0656-F	tgcttctggtccacttcctg
12-MMAR_2320-R	agtacatgtgggcgttgtga	48-MMAR_0656-R	caaaagccacactgcagtcc
